# Supplementary material for: Continuous Spatiotemporal Therapy of A Full-API Nanodrug via Multi-Step Tandem Endogenous Biosynthesis
Source: Nat Commun. 2023 Mar 25;14:1660. doi: 10.1038/s41467-023-37315-0 (PMC10039359; doi:10.1038/s41467-023-37315-0)
Supplement: Supplementary file 3 — Source Data [file 41467_2023_37315_MOESM3_ESM.xlsx]

## Sheet: Fig.2c
Size distribution
Size (nm)	Number
35	3
45	4
55	36
65	47
75	34
85	20
95	6
105	1

## Sheet: Fig.2d
Zeta potential (mV)	Total Counts
-121	0
-118	0
-115	0
-111	0
-108	0
-105	0
-101	0
-98	0
-94.7	0
-91.4	0
-88	0
-84.7	0
-81.4	0
-78.1	0
-74.7	0
-71.4	0
-68.1	0
-64.8	0
-61.4	0
-58.1	0
-54.8	0
-51.5	0
-48.2	0
-44.8	0
-41.5	0
-38.2	0
-34.9	0
-31.5	1372.65
-28.2	17606.3
-24.9	81748.2
-21.6	181449
-18.3	208136
-14.9	209840
-11.6	215088
-8.28	118680
-4.96	22290.6
-1.64	1518.89
1.68	0
5.01	0
8.33	0
11.7	0
15	0
18.3	0
21.6	0
24.9	0
28.3	0
31.6	0
34.9	0
38.2	0
41.6	0
44.9	0
48.2	0
51.5	0
54.8	0
58.2	0
61.5	0
64.8	0
68.1	0
71.5	0
74.8	0
78.1	0
81.4	0
84.8	0
88.1	0
91.4	0
94.7	0
98	0
101	0
105	0
108	0
111	0
115	0
118	0
121	0
125	0
128	0
131	0
135	0
138	0
141	0
145	0
148	0

## Sheet: Fig.2f
	FeCl3	Cur	ALA	AFeC FANDs
Wavelength (nm)	Abs (a.u.)
550	0.001	-0.00323	0.002	0.109
549	0.0011	-0.00317	0.002	0.111
548	0.0011	-0.00313	0.002	0.113
547	0.0011	-0.00318	0.002	0.116
546	0.0012	-0.00314	0.002	0.119
545	0.0013	-0.00331	0.002	0.122
544	0.0014	-0.00345	0.002	0.125
543	0.0014	-0.00354	0.002	0.128
542	0.0015	-0.0036	0.002	0.131
541	0.0016	-0.00378	0.002	0.134
540	0.0017	-0.00363	0.002	0.138
539	0.0018	-0.00339	0.002	0.142
538	0.0018	-0.00393	0.002	0.146
537	0.0019	-0.00406	0.002	0.15
536	0.002	-0.00388	0.002	0.154
535	0.002	-0.00368	0.002	0.158
534	0.0021	-0.00369	0.002	0.163
533	0.0023	-0.00356	0.002	0.167
532	0.0023	-0.00344	0.002	0.172
531	0.0025	-0.00327	0.002	0.177
530	0.0026	-0.00316	0.002	0.182
529	0.0027	-0.00307	0.002	0.187
528	0.0028	-0.00298	0.002	0.192
527	0.0029	-0.00281	0.002	0.198
526	0.003	-0.00271	0.002	0.203
525	0.0032	-0.00274	0.002	0.209
524	0.0032	-0.00282	0.002	0.215
523	0.0033	-0.00284	0.002	0.221
522	0.0035	-0.00283	0.002	0.227
521	0.0036	-0.00279	0.002	0.233
520	0.0037	-0.0028	0.002	0.238
519	0.0039	-0.00283	0.002	0.245
518	0.004	-0.00292	0.002	0.251
517	0.0042	-0.00281	0.002	0.257
516	0.0043	-0.00278	0.002	0.263
515	0.0045	-0.00278	0.002	0.269
514	0.0047	-0.00262	0.002	0.275
513	0.0048	-0.00271	0.002	0.281
512	0.005	-0.00266	0.002	0.287
511	0.0052	-0.00261	0.002	0.293
510	0.0054	-0.00259	0.002	0.298
509	0.0056	-0.00254	0.002	0.304
508	0.0058	-0.00252	0.002	0.31
507	0.0059	-0.0024	0.002	0.315
506	0.0062	-0.00236	0.002	0.32
505	0.0066	-0.00235	0.002	0.329
504	0.0067	-0.0023	0.002	0.333
503	0.007	-0.00228	0.002	0.338
502	0.0073	-0.00213	0.002	0.343
501	0.0076	-0.00212	0.002	0.347
500	0.0078	-0.00208	0.002	0.352
499	0.00778	-0.00202	0.002	0.356
498	0.00783	-0.00195	0.002	0.361
497	0.00794	-0.00183	0.002	0.365
496	0.00791	-0.0017	0.002	0.369
495	0.00803	-0.0016	0.002	0.373
494	0.00809	-0.00153	0.002	0.377
493	0.00821	-0.00133	0.002	0.382
492	0.00826	-0.00126	0.002	0.385
491	0.00827	-0.000733	0.002	0.389
490	0.00832	-0.000418	0.002	0.393
489	0.00841	-0.000243	0.002	0.397
488	0.00848	0.000145	0.002	0.401
487	0.00854	0.000686	0.002	0.405
486	0.00859	0.00136	0.002	0.409
485	0.00869	0.00212	0.002	0.412
484	0.00872	0.00308	0.002	0.416
483	0.00876	0.00409	0.002	0.42
482	0.00886	0.00544	0.002	0.424
481	0.00889	0.00702	0.002	0.428
480	0.009	0.00907	0.002	0.432
479	0.00905	0.01128	0.002	0.436
478	0.00912	0.01385	0.002	0.44
477	0.00919	0.01667	0.002	0.444
476	0.00922	0.02031	0.002	0.449
475	0.0093	0.02458	0.002	0.453
474	0.00931	0.03023	0.002	0.457
473	0.00943	0.03672	0.002	0.461
472	0.0095	0.04434	0.002	0.466
471	0.00944	0.05316	0.002	0.47
470	0.00961	0.06359	0.002	0.474
469	0.00972	0.07624	0.003	0.479
468	0.00968	0.09032	0.003	0.483
467	0.00981	0.1057	0.003	0.488
466	0.00991	0.12219	0.003	0.492
465	0.00996	0.14046	0.003	0.497
464	0.01002	0.16102	0.003	0.501
463	0.0101	0.18491	0.003	0.506
462	0.01015	0.21317	0.003	0.511
461	0.01031	0.24349	0.003	0.515
460	0.01042	0.27564	0.003	0.52
459	0.01042	0.30938	0.003	0.526
458	0.01063	0.34557	0.003	0.531
457	0.01057	0.38314	0.003	0.536
456	0.01082	0.42132	0.003	0.542
455	0.01099	0.45657	0.003	0.547
454	0.01098	0.48983	0.003	0.553
453	0.01113	0.52072	0.003	0.558
452	0.01121	0.55177	0.003	0.564
451	0.01129	0.58243	0.003	0.57
450	0.0115	0.61188	0.003	0.576
449	0.01052	0.6445	0.003	0.582
448	0.0107	0.66658	0.003	0.589
447	0.01096	0.68464	0.003	0.595
446	0.01099	0.70018	0.003	0.601
445	0.01116	0.7123	0.003	0.607
444	0.01134	0.72139	0.003	0.614
443	0.01152	0.72793	0.003	0.62
442	0.01173	0.73259	0.003	0.626
441	0.01176	0.73643	0.003	0.632
440	0.01199	0.73988	0.003	0.637
439	0.01213	0.74334	0.003	0.643
438	0.01237	0.74796	0.003	0.648
437	0.01256	0.75321	0.003	0.653
436	0.01279	0.75973	0.003	0.658
435	0.01308	0.76762	0.003	0.663
434	0.0132	0.77735	0.003	0.667
433	0.01349	0.78893	0.003	0.67
432	0.01373	0.80196	0.003	0.674
431	0.01393	0.81529	0.003	0.677
430	0.01417	0.82874	0.003	0.68
429	0.01437	0.84209	0.003	0.682
428	0.01461	0.85602	0.003	0.684
427	0.0149	0.87043	0.003	0.686
426	0.01524	0.88432	0.003	0.687
425	0.01549	0.89639	0.003	0.688
424	0.01578	0.90628	0.003	0.689
423	0.0161	0.91325	0.003	0.69
422	0.01641	0.91823	0.003	0.691
421	0.01674	0.91951	0.004	0.692
420	0.01703	0.91757	0.003	0.692
419	0.0174	0.91323	0.004	0.693
418	0.0178	0.90708	0.004	0.694
417	0.01807	0.89909	0.004	0.694
416	0.01841	0.88873	0.004	0.695
415	0.01881	0.87685	0.004	0.696
414	0.01924	0.86295	0.004	0.696
413	0.01964	0.84865	0.004	0.697
412	0.02011	0.83379	0.004	0.697
411	0.0205	0.81926	0.004	0.698
410	0.02112	0.80503	0.004	0.698
409	0.02166	0.79118	0.004	0.698
408	0.02222	0.77794	0.004	0.698
407	0.02269	0.76641	0.004	0.698
406	0.02325	0.75632	0.004	0.697
405	0.02381	0.74645	0.004	0.696
404	0.0244	0.73671	0.004	0.695
403	0.02505	0.7264	0.004	0.693
402	0.02572	0.71569	0.004	0.691
401	0.0266	0.70485	0.004	0.694
400	0.0272	0.6933	0.004	0.691
399	0.02801	0.68125	0.004	0.689
398	0.02891	0.66859	0.004	0.686
397	0.02976	0.6545	0.004	0.683
396	0.03073	0.63964	0.004	0.68
395	0.03175	0.62528	0.004	0.676
394	0.03261	0.61133	0.004	0.673
393	0.03357	0.59766	0.004	0.669
392	0.03463	0.58261	0.004	0.665
391	0.03565	0.5667	0.004	0.661
390	0.03702	0.5504	0.004	0.658
389	0.03824	0.53423	-0.001	0.645
388	0.03958	0.5185	0	0.642
387	0.04113	0.50369	0	0.639
386	0.04252	0.48958	0	0.634
385	0.04419	0.47554	0	0.63
384	0.04591	0.46272	0	0.627
383	0.04756	0.45103	0	0.623
382	0.04927	0.44055	0	0.619
381	0.05096	0.43053	0.001	0.615
380	0.05267	0.42057	0.001	0.61
379	0.05473	0.41015	0.001	0.606
378	0.05699	0.39947	0.001	0.601
377	0.0592	0.38892	0	0.596
376	0.06155	0.37871	0.001	0.591
375	0.06398	0.36832	0.001	0.585
374	0.06676	0.35815	0.001	0.579
373	0.06955	0.34761	0.001	0.573
372	0.07246	0.33785	0.001	0.567
371	0.0751	0.32876	0.001	0.56
370	0.07793	0.32053	0.002	0.554
369	0.08106	0.31383	0.002	0.547
368	0.08376	0.30593	0.002	0.54
367	0.08722	0.29795	0.003	0.533
366	0.091	0.29025	0.013	0.526
365	0.09473	0.28273	0.014	0.52
364	0.09864	0.27624	0.015	0.513
363	0.10266	0.27031	0.015	0.507
362	0.10678	0.264	0.016	0.5
361	0.11121	0.25804	0.017	0.493
360	0.11581	0.25272	0.018	0.486
359	0.12033	0.24717	0.018	0.479
358	0.12459	0.24251	0.02	0.472
357	0.12876	0.23762	0.021	0.466
356	0.13342	0.23264	0.022	0.459
355	0.13834	0.22733	0.023	0.453
354	0.14405	0.22166	0.025	0.446
353	0.14959	0.21603	0.027	0.44
352	0.15537	0.2105	0.028	0.434
351	0.1612	0.20506	0.03	0.429
350	0.16739	0.19959	0.031	0.423
349	0.17384	0.19415	0.033	0.417
348	0.18028	0.18929	0.035	0.414
347	0.18659	0.18452	0.037	0.41
346	0.19256	0.18013	0.039	0.405
345	0.1985	0.1759	0.041	0.4
344	0.20494	0.17158	0.043	0.397
343	0.2118	0.16724	0.045	0.393
342	0.21913	0.16245	0.047	0.389
341	0.22651	0.15792	0.049	0.386
340	0.23427	0.15334	0.051	0.383
339	0.24339	0.15071	0.053	0.381
338	0.25103	0.14611	0.055	0.378
337	0.25948	0.14152	0.057	0.376
336	0.26744	0.13719	0.059	0.374
335	0.27497	0.13342	0.061	0.373
334	0.28204	0.12974	0.062	0.371
333	0.28914	0.12639	0.064	0.37
332	0.29679	0.12304	0.066	0.369
331	0.30477	0.11968	0.068	0.368
330	0.31324	0.11587	0.07	0.368
329	0.32178	0.11286	0.072	0.368
328	0.33054	0.10989	0.073	0.367
327	0.33877	0.10718	0.075	0.367
326	0.34726	0.10452	0.077	0.367
325	0.35599	0.1023	0.079	0.367
324	0.36476	0.1001	0.081	0.367
323	0.37277	0.09852	0.083	0.367
322	0.38014	0.09698	0.086	0.367
321	0.38743	0.09582	0.089	0.367
320	0.39529	0.0945	0.093	0.367
319	0.40322	0.0934	0.096	0.368
318	0.41147	0.09247	0.102	0.368
317	0.41933	0.09169	0.107	0.369
316	0.42745	0.09108	0.114	0.37
315	0.4355	0.09033	0.122	0.371
314	0.44316	0.08984	0.13	0.373
313	0.45056	0.08936	0.139	0.375
312	0.45795	0.08877	0.149	0.377
311	0.46454	0.08849	0.159	0.379
310	0.47026	0.08839	0.17	0.381
309	0.476	0.08827	0.181	0.384
308	0.48181	0.08801	0.191	0.386
307	0.48744	0.08809	0.203	0.389
306	0.49312	0.08793	0.214	0.392
305	0.49845	0.08814	0.225	0.395
304	0.5034	0.088	0.237	0.398
303	0.50793	0.08829	0.249	0.401
302	0.5119	0.08859	0.26	0.405
301	0.51583	0.08886	0.271	0.408
300	0.51912	0.08922	0.282	0.411
299	0.52176	0.08947	0.292	0.415
298	0.52341	0.08991	0.301	0.418
297	0.52516	0.0902	0.309	0.422
296	0.52639	0.09052	0.306	0.415
295	0.52749	0.09064	0.312	0.419
294	0.5277	0.09083	0.318	0.423
293	0.52778	0.09129	0.325	0.428
292	0.52709	0.0916	0.333	0.433
291	0.52581	0.09163	0.343	0.439
290	0.52403	0.09174	0.354	0.447
289	0.52178	0.09238	0.366	0.455
288	0.51923	0.09288	0.381	0.464
287	0.51611	0.09459	0.398	0.475
286	0.51268	0.09684	0.42	0.487
285	0.50891	0.09996	0.447	0.5
284	0.50478	0.1044	0.48	0.515
283	0.50007	0.10928	0.518	0.532
282	0.49441	0.11388	0.56	0.549
281	0.48831	0.12016	0.602	0.567
280	0.48227	0.12621	0.641	0.584
279	0.47575	0.13166	0.672	0.599
278	0.46904	0.13758	0.693	0.611
277	0.46178	0.14359	0.701	0.621
276	0.45461	0.14919	0.699	0.627
275	0.4477	0.15504	0.688	0.631
274	0.44111	0.16017	0.673	0.635
273	0.43448	0.1659	0.657	0.636
272	0.42757	0.17172	0.639	0.638
271	0.4204	0.17828	0.62	0.639
270	0.41267	0.18352	0.597	0.639
269	0.40536	0.1892	0.57	0.638
268	0.39818	0.19416	0.54	0.636
267	0.39147	0.19825	0.508	0.633
266	0.38517	0.20074	0.474	0.629
265	0.37877	0.20289	0.441	0.625
264	0.3729	0.20399	0.409	0.621
263	0.36797	0.20447	0.38	0.616
262	0.36386	0.20401	0.352	0.613
261	0.36011	0.20365	0.326	0.609
260	0.35682	0.20283	0.301	0.605
259	0.35431	0.20159	0.277	0.601
258	0.35224	0.2003	0.254	0.597
257	0.35112	0.19897	0.234	0.594
256	0.35096	0.19704	0.215	0.591
255	0.35176	0.19528	0.199	0.588
254	0.35378	0.19322	0.184	0.586
253	0.35681	0.19104	0.171	0.584
252	0.36112	0.18861	0.159	0.583
251	0.36628	0.1864	0.149	0.582
250	0.37235	0.18424	0.14	0.582
249	0.37934	0.18236	0.133	0.582
248	0.38756	0.18034	0.126	0.584
247	0.39772	0.17951	0.121	0.586
246	0.40959	0.17889	0.117	0.588
245	0.42272	0.17897	0.115	0.592
244	0.4373	0.17954	0.113	0.596
243	0.45285	0.18069	0.112	0.601
242	0.46996	0.18171	0.111	0.607
241	0.48868	0.18374	0.112	0.613
240	0.5084	0.18379	0.114	0.621
239	0.52797	0.18468	0.116	0.63
238	0.54718	0.18771	0.119	0.64
237	0.56701	0.18832	0.122	0.65
236	0.58809	0.1886	0.126	0.662
235	0.61178	0.18981	0.13	0.674
234	0.63709	0.19206	0.134	0.687
233	0.66394	0.1974	0.138	0.7
232	0.69124	0.19357	0.142	0.715
231	0.71925	0.19741	0.147	0.729
230	0.74789	0.20268	0.152	0.745

## Sheet: Fig.2g
	Cur	ALA	FeCl3	AFeC FANDs
Wavelength (nm)	FL (a.u.)
451	8907.16	288.498	498.035	365.983
453	8742.44	264.217	432.597	271.364
455	8967.38	239.449	421.63	243.995
457	9428.24	195.627	305.416	376.802
459	10137.6	154.57	554.913	150.604
461	11107.1	120.505	162.921	152.351
463	12356.7	91.625	149.625	135.162
465	13925.4	75.093	186.001	127.643
467	15650.8	73.477	76.395	65.293
469	17247.6	61.303	129.721	80.502
471	18825.1	59.607	57.47	114.267
473	19787.9	55.5	57.219	51.474
475	20785.9	53.251	57.917	126.071
477	21456.6	49.081	51.577	89.226
479	21885.8	45.76	42.883	35.4
481	22121.1	44.812	40.491	36.552
483	22490.8	44.439	34.543	56.045
485	22677.4	43.801	31.933	46.759
487	22825.3	42.042	31.849	26.99
489	22810.2	41.315	29.759	27.903
491	22923.6	57.891	43.125	24.72
493	23030.3	57.434	40.49	23.352
495	23060.1	56.527	28.8	25.306
497	23000.8	53.824	28.221	25.855
499	22983.9	54.577	24.197	24.19
501	23113.6	52.772	24.698	25.577
503	23006.4	51.743	24.808	23.024
505	22891.7	52.132	23.302	22.082
507	22664	52.282	22.743	36.281
509	22206.9	50.924	23.034	22.886
511	21910.4	50.031	21.641	21.69
513	21403.5	51.024	22.161	23.467
515	20861.7	48.785	21.695	21.046
517	20232.8	49.933	21.602	22.062
519	19652.8	46.287	20.949	30.657
521	18987.6	46.002	20.543	21.007
523	18354.9	47.343	20.145	21.821
525	17661.7	44.577	20.159	35.346
527	17038.6	44.033	19.488	18.814
529	16465.1	43.165	20.976	22.08
531	15936.7	41.846	19.334	32.37
533	15295.5	41.055	20.871	41.083
535	14683.2	39.608	18.803	29.717
537	14094.1	39.716	19.234	17.271
539	13548.3	39.088	19.286	36.574
541	12997.3	37.276	19.078	20.308
543	12350	36.148	17.914	34.213
545	11800.5	35.194	18.434	24.075
547	11233.8	35.253	18.012	26.34
549	10697.1	33.127	18.742	30.551
551	10195.2	32.214	17.246	31.19
553	9707.64	31.092	18.302	18.405
555	9245.11	31.034	17.3	29.866
557	8777.23	29.446	17.852	37.856
559	8277.7	28.477	17.246	20.871
561	7827.02	28.003	17.543	16.673
563	7397.5	26.673	16.611	35.847
565	6956.57	25.827	16.731	18.108
567	6555.75	25.583	16.73	16.518
569	6163.82	25.459	16.711	30.387
571	5802.77	24.077	17.039	18.29
573	5475.39	22.572	16.903	15.8
575	5187.79	25.112	16.365	23.251
577	4918.9	25.752	15.347	19.731
579	4659.71	23.519	14.763	16.216
581	4402.65	23.068	16.523	32.518
583	4165.48	23.421	16.161	24.141
585	3950.49	21.843	15.667	28.556
587	3735.96	21.758	15.922	29.758
589	3546.76	22.247	15.479	17.612
591	3355.26	20.01	15.858	27.023
593	3157.59	19.093	16.13	33.509
595	2981.36	19.749	15.363	23.178
597	2803.02	18.456	15.805	27.754
599	2625.2	18.754	15.075	27.664
601	2488.67	17.769	15.923	13.505
603	2338.04	17.455	15.41	14.762
605	2194.79	18.577	14.765	30.729
607	2063.61	17.191	14.97	24.598
609	1934.34	16.96	15.557	12.347
611	1790.72	16.199	15.175	11.915
613	1692.91	15.369	14.731	12.367
615	1562.48	15.694	15.423	12.232
617	1459.11	15.218	15.589	12.06
619	1369.58	15.434	21.557	11.474
621	1286.2	14.483	16.145	10.934
623	1205.88	13.978	14.926	12.115
625	1140.1	14.011	15.335	11.538
627	1077.75	13.014	15.191	11.902
629	1013.83	13.253	22.446	11.338
631	960.647	13.252	15.769	10.919
633	899.557	12.678	14.17	10.973
635	847.544	12.034	15.253	10.445
637	798.567	11.843	14.629	10.094
639	749.862	10.56	13.306	10.767
641	712.564	11.427	14.32	10.575
643	675.156	11.127	15.06	10.152
645	638.735	10.805	14.313	10.806
647	609.883	10.266	12.737	10.379
649	578.384	10.357	12.585	10.214
651	552.287	10.493	13.824	9.847
653	521.941	9.735	15.939	9.664
655	494.209	9.867	13.463	10.164
657	469.854	10.262	13.391	9.693
659	444.005	9.653	12.164	9.987
661	420.648	10.101	12.24	9.857
663	401.905	10.06	12.49	9.555
665	386.886	9.336	12.69	9.553
667	372.806	9.447	12.763	9.601
669	356.628	8.544	12.18	9.533
671	342.616	9.164	11.886	9.926
673	331.487	8.21	11.306	9.22
675	311.879	8.928	11.434	8.919
677	292.961	7.691	10.983	8.578
679	281.886	8.202	10.888	8.098
681	272.947	7.868	10.258	8.208
683	253.837	7.38	9.527	7.603
685	242.063	6.789	9.988	7.3
687	230.531	7.352	10.206	14.561
689	220.664	7.304	10.245	7.558
691	210.156	6.307	9.763	13.273
693	202.667	7.12	9.47	6.796
695	196.24	6.301	9.521	15.05
697	190.679	6.455	8.668	12.916
699	183.871	6.886	8.845	12.299
701	179.885	6.751	9.318	17.369

## Sheet: Fig.2h
	Cur Release (%)
	pH 5.0			pH 6.0			pH 7.4
0.25	0.357742	1.47683	1.44932	0.238495	2.11435	1.03654	0.114661	3.38479	0.619169
0.5	25.3217	26.6702	26.0739	0.798041	0.894356	0.697139	0.582478	0.623756	0.862251
1	76.2037	48.5888	56.0325	18.864	16.2819	15.8599	7.78778	10.5534	10.2369
2	55.395	73.3509	78.263	18.1761	19.7125	21.7994	11.6725	9.23251	14.8004
4	79.2353	77.4833	61.362	18.4788	21.703	20.8408	10.8974	12.1357	11.6679
6	80.6296	77.8823	63.8891	18.0935	20.1758	22.7258	11.8559	15.8003	13.1539
12	74.3095	68.5123	83.675	15.1444	22.3956	21.6297	15.1857	12.443	10.6451
Time (h)

## Sheet: Fig.3g
	Water	THF	NaCl	Urea	SDS	EDTA
Wavelength (nm)	Abs (a.u.)
375	0.0902	0.1251	0.1076	0.1016	0.1163	0.0971
376	0.0882	0.1233	0.1059	0.0997	0.115	0.0953
377	0.0867	0.1223	0.1044	0.0987	0.1142	0.0939
378	0.0859	0.1218	0.1039	0.0974	0.1138	0.0933
379	0.0848	0.1207	0.1028	0.0966	0.1131	0.0919
380	0.0836	0.1196	0.1016	0.0956	0.1131	0.091
381	0.0832	0.1192	0.101	0.0949	0.1129	0.0902
382	0.0823	0.1186	0.1002	0.0942	0.1131	0.0894
383	0.0818	0.1179	0.0997	0.0937	0.1132	0.089
384	0.0816	0.1178	0.0993	0.0936	0.1136	0.0885
385	0.0812	0.1177	0.0988	0.0931	0.1141	0.0882
386	0.0809	0.1174	0.0983	0.0926	0.1146	0.0878
387	0.0805	0.1179	0.0983	0.0926	0.1153	0.0875
388	0.0806	0.1182	0.0986	0.0927	0.1163	0.0877
389	0.0802	0.1181	0.0981	0.0923	0.1171	0.0875
390	0.0802	0.1186	0.0982	0.0925	0.1183	0.0874
391	0.0803	0.1194	0.0986	0.0928	0.1196	0.0878
392	0.0804	0.1198	0.0983	0.0927	0.1204	0.0876
393	0.0803	0.1204	0.0987	0.0929	0.1215	0.0875
394	0.0806	0.1213	0.0984	0.0929	0.1225	0.0879
395	0.0803	0.1218	0.0987	0.093	0.1234	0.0877
396	0.0804	0.1225	0.0987	0.0932	0.1247	0.088
397	0.0805	0.123	0.0986	0.0931	0.1253	0.0875
398	0.0809	0.124	0.0988	0.0934	0.1268	0.0881
399	0.0807	0.1244	0.099	0.0934	0.1275	0.0881
400	0.0808	0.1251	0.0989	0.0936	0.129	0.0883
401	0.0808	0.1255	0.0992	0.0936	0.1297	0.088
402	0.081	0.1263	0.0991	0.0936	0.1309	0.0884
403	0.0809	0.1271	0.0991	0.0937	0.132	0.0885
404	0.0804	0.1274	0.0992	0.0936	0.1333	0.0881
405	0.0808	0.128	0.099	0.0937	0.1343	0.0881
406	0.0805	0.1289	0.0992	0.0938	0.1354	0.0882
407	0.0808	0.1293	0.0995	0.094	0.1365	0.0888
408	0.0809	0.1303	0.0995	0.0938	0.1378	0.0886
409	0.0807	0.1305	0.0991	0.0938	0.1388	0.0885
410	0.0806	0.1314	0.0993	0.0938	0.1401	0.0882
411	0.0807	0.132	0.0992	0.0937	0.1413	0.0885
412	0.0806	0.1327	0.0992	0.0937	0.1424	0.0888
413	0.0806	0.1336	0.0992	0.0937	0.1433	0.0886
414	0.0808	0.135	0.0993	0.0937	0.1448	0.0886
415	0.0802	0.1352	0.0987	0.0932	0.1448	0.0885
416	0.0806	0.1363	0.0991	0.0934	0.1463	0.0888
417	0.0803	0.1373	0.0991	0.0934	0.147	0.0883
418	0.0804	0.1379	0.099	0.0934	0.1475	0.0886
419	0.0804	0.1387	0.0989	0.0932	0.1484	0.0885
420	0.0803	0.1393	0.0988	0.0932	0.1486	0.0883
421	0.0805	0.14	0.099	0.0932	0.1492	0.0884
422	0.0802	0.1404	0.0988	0.0933	0.1495	0.0882
423	0.0802	0.1407	0.0987	0.0929	0.1496	0.0883
424	0.0802	0.1409	0.0987	0.0928	0.15	0.088
425	0.0801	0.1412	0.0987	0.0931	0.15	0.0882
426	0.0802	0.1413	0.0984	0.0929	0.1504	0.0882
427	0.08	0.1413	0.0985	0.093	0.1504	0.0884
428	0.0798	0.1413	0.0985	0.0928	0.1504	0.0879
429	0.0797	0.1405	0.0982	0.0924	0.15	0.0878
430	0.0795	0.1401	0.098	0.0922	0.1502	0.0875
431	0.0794	0.1394	0.0978	0.0925	0.1498	0.0876
432	0.0792	0.1389	0.0979	0.0921	0.1495	0.0874
433	0.0792	0.138	0.0977	0.092	0.1492	0.0873
434	0.0791	0.1374	0.0977	0.0918	0.1489	0.0871
435	0.0791	0.1367	0.0975	0.0919	0.1484	0.0871
436	0.0787	0.1356	0.0974	0.0914	0.1477	0.0868
437	0.0785	0.1348	0.097	0.0913	0.147	0.0868
438	0.0781	0.1339	0.0967	0.0907	0.1461	0.0863
439	0.0781	0.1332	0.0965	0.0909	0.1453	0.0861
440	0.0777	0.1324	0.0963	0.0903	0.1441	0.0861
441	0.0774	0.1318	0.0958	0.0896	0.1428	0.0856
442	0.0771	0.1311	0.0959	0.0894	0.1416	0.0853
443	0.0767	0.1303	0.0953	0.0891	0.1403	0.0849
444	0.0767	0.1299	0.0951	0.0889	0.1392	0.085
445	0.0763	0.1291	0.0946	0.0882	0.1374	0.0842
446	0.076	0.1283	0.0943	0.0879	0.1359	0.0841
447	0.0757	0.1278	0.094	0.0876	0.1344	0.0836
448	0.0753	0.1272	0.0937	0.0874	0.133	0.0834
449	0.075	0.1263	0.0936	0.0868	0.1314	0.0831
450	0.0752	0.1255	0.0936	0.0868	0.13	0.0831
451	0.0745	0.1241	0.0928	0.0862	0.1279	0.0824
452	0.0743	0.1227	0.0924	0.086	0.1259	0.082
453	0.0737	0.1213	0.0919	0.0852	0.124	0.0813
454	0.0734	0.1198	0.0914	0.0849	0.122	0.081
455	0.0733	0.1182	0.0917	0.0848	0.1204	0.0812
456	0.0732	0.1161	0.0911	0.0841	0.1181	0.0806
457	0.0726	0.1137	0.0908	0.0836	0.1157	0.0802
458	0.0722	0.1111	0.0904	0.0833	0.1135	0.0797
459	0.0719	0.109	0.0901	0.0828	0.1114	0.0795
460	0.0716	0.1071	0.0897	0.0823	0.1097	0.0791
461	0.0713	0.1047	0.0896	0.082	0.1073	0.0788
462	0.0712	0.1017	0.0893	0.0818	0.1051	0.0784
463	0.0709	0.0993	0.089	0.0814	0.1025	0.078
464	0.0704	0.0968	0.0886	0.0809	0.1004	0.0777
465	0.0706	0.0942	0.0885	0.0807	0.0984	0.0775
466	0.0699	0.0917	0.0882	0.0802	0.096	0.077
467	0.0696	0.0894	0.0878	0.0799	0.0936	0.0762
468	0.0695	0.0874	0.0876	0.0795	0.0919	0.0763
469	0.0692	0.0854	0.0876	0.0795	0.0902	0.0761
470	0.0692	0.0835	0.0871	0.0789	0.0879	0.0759
471	0.0688	0.0815	0.0869	0.0788	0.0865	0.0755
472	0.0682	0.0798	0.0866	0.0785	0.0848	0.0753
473	0.0682	0.0782	0.0863	0.0781	0.0832	0.075
474	0.0678	0.0765	0.0863	0.0779	0.0816	0.0746
475	0.0679	0.0749	0.0863	0.0776	0.0797	0.0743
476	0.0675	0.0732	0.0857	0.0772	0.0783	0.0741
477	0.0674	0.072	0.0855	0.0771	0.0765	0.0739
478	0.0671	0.0705	0.0854	0.0766	0.075	0.0737
479	0.0666	0.0688	0.0852	0.0762	0.0735	0.0734
480	0.0666	0.0674	0.0847	0.076	0.0718	0.073
481	0.0664	0.066	0.0847	0.0757	0.0704	0.0725
482	0.066	0.0649	0.0843	0.0755	0.069	0.0723
483	0.0658	0.0639	0.0841	0.0749	0.0677	0.072
484	0.0658	0.0634	0.0839	0.0749	0.0668	0.0719
485	0.0655	0.0624	0.0837	0.0746	0.0659	0.0716
486	0.0653	0.0615	0.0834	0.0744	0.0647	0.0712
487	0.0651	0.0608	0.0835	0.0741	0.0637	0.0712
488	0.0646	0.0601	0.0829	0.0737	0.0627	0.0706
489	0.0646	0.059	0.0829	0.0734	0.0619	0.0705
490	0.0643	0.0588	0.0825	0.0732	0.061	0.0702
491	0.0641	0.0583	0.0823	0.0729	0.0603	0.0699
492	0.064	0.0581	0.0821	0.0729	0.0599	0.0701
493	0.0637	0.0576	0.082	0.0727	0.0592	0.0695
494	0.0638	0.0569	0.0817	0.0721	0.0586	0.0693
495	0.0636	0.0564	0.0812	0.0719	0.058	0.0691
496	0.0632	0.0559	0.0811	0.0715	0.0572	0.0686
497	0.0633	0.0559	0.0811	0.0717	0.0572	0.0691
498	0.0625	0.0553	0.0806	0.0711	0.0563	0.0683
499	0.0626	0.0556	0.0806	0.0711	0.056	0.0684
500	0.0623	0.0549	0.0804	0.0708	0.0556	0.0681

## Sheet: Fig.3h
	Water	THF	NaCl	Urea	SDS	EDTA
Wavelength (nm)	FL (a.u.)
470	138	8325	189	183	6116	258
472	130	9299	198	179	6497	264
474	152	10151	193	186	6911	317
476	157	11292	207	212	7672	307
478	169	12202	233	212	8393	324
480	190	13092	231	235	8955	355
482	212	14568	244	239	10097	390
484	232	15325	283	253	10802	427
486	248	16383	290	288	11536	429
488	272	17096	321	299	12422	482
490	298	18039	336	333	13249	497
492	311	18919	355	355	14152	520
494	340	19715	367	382	14919	551
496	348	20499	397	385	15866	559
498	372	21495	380	411	16953	611
500	370	22394	401	417	17858	603
502	328	22931	389	386	18993	606
504	332	23705	393	382	20278	597
506	334	24434	350	357	21586	610
508	326	25289	338	340	22593	608
510	287	25703	300	332	23734	616
512	267	26390	313	327	25022	595
514	269	26878	288	303	26082	618
516	258	27126	279	277	27193	611
518	232	27463	270	262	28253	606
520	226	27748	262	278	29105	633
522	232	27877	248	272	29741	603
524	225	28222	260	256	30851	632
526	219	28134	251	253	31377	650
528	238	27809	233	265	31928	602
530	216	28013	264	272	32519	642
532	220	27542	228	262	33066	663
534	218	27541	235	245	33460	686
536	221	27300	229	275	33874	649
538	205	27192	255	262	33963	655
540	238	26968	229	263	34635	666
542	213	26802	239	250	34715	683
544	227	26340	224	228	34804	710
546	218	26461	238	261	35433	695
548	214	26174	237	250	35331	694
550	210	25400	232	227	35655	678
552	205	24964	203	240	35314	698
554	222	24750	217	230	35657	684
556	200	24374	221	243	35323	724
558	215	23843	207	265	34984	704
560	211	23422	213	242	34994	655
562	204	23193	179	235	34323	659
564	201	22406	194	211	34549	682
566	206	21983	189	209	34303	671
568	172	21804	201	191	33954	678
570	174	21252	199	196	33139	632
572	174	20965	179	217	33117	700
574	200	20536	174	176	32706	617
576	201	19823	168	218	31543	634
578	171	19253	190	168	31175	656
580	214	18710	152	191	30960	626
582	159	17887	179	176	30038	541
584	132	17746	136	221	29671	570
586	163	17379	169	190	29229	634
588	124	16933	137	183	28500	550
590	142	16913	137	174	28104	607
592	127	16404	188	169	28047	568
594	165	15689	166	165	27078	550
596	150	15175	106	166	26594	582
598	122	14826	132	182	25632	545
600	160	14450	145	143	24910	518
602	113	14222	91	129	24304	501
604	154	13527	119	114	23365	513
606	97	13275	104	125	22866	485
608	128	13031	142	172	22685	511
610	74	12687	100	170	22215	469
612	66	12257	116	97	21643	474
614	154	12130	127	153	20483	455
616	120	11863	20	143	20165	518
618	76	11502	85	135	20091	403
620	104	11185	72	191	19850	430
622	84	10659	69	179	18788	395
624	91	10742	117	48	18106	408
626	107	10536	79	66	18083	449
628	113	10415	114	146	17581	443
630	62	9878	82	100	16767	427
632	82	9812	66	239	16965	433
634	18	10040	128	129	16738	313
636	122	9354	117	114	16555	425
638	233	9546	194	49	16274	420
640	40	9308	127	0	15714	354

## Sheet: Fig.3i
XRD
	FeCl3	ALA	Cur	AFeC FANDs
2-Theta (º)	Intensity
11.4	4026.67	4026.67	2800	4658.33
11.41	4320	4320	2560	4466.67
11.42	4386.67	4386.67	2600	4316.67
11.43	3933.33	3933.33	2680	4625
11.44	4240	4240	2933.33	4600
11.45	3946.67	3946.67	2853.33	4375
11.46	3613.33	3613.33	3400	4641.67
11.47	3626.67	3626.67	3133.33	4575
11.48	4293.33	4293.33	2640	4658.33
11.49	3933.33	3933.33	2653.33	4266.67
11.5	4066.67	4066.67	2973.33	4233.33
11.51	3866.67	3866.67	3053.33	3975
11.52	3746.67	3746.67	3120	4316.67
11.53	3786.67	3786.67	2760	4516.67
11.54	3920	3920	2813.33	4191.67
11.55	3400	3400	3120	4350
11.56	3640	3640	2853.33	4275
11.57	4146.67	4146.67	3000	4333.33
11.58	3893.33	3893.33	2933.33	4183.33
11.59	3720	3720	2866.67	4133.33
11.6	3746.67	3746.67	2880	4525
11.61	4320	4320	2973.33	4233.33
11.62	3866.67	3866.67	2906.67	4416.67
11.63	3933.33	3933.33	2986.67	4516.67
11.64	3946.67	3946.67	2733.33	4383.33
11.65	3826.67	3826.67	2773.33	4341.67
11.66	3733.33	3733.33	3066.67	4491.67
11.67	3506.67	3506.67	2746.67	4450
11.68	3826.67	3826.67	3040	4350
11.69	3893.33	3893.33	2840	4108.33
11.7	3840	3840	2880	4358.33
11.71	3960	3960	2826.67	4233.33
11.72	3973.33	3973.33	2773.33	4400
11.73	4026.67	4026.67	2600	4250
11.74	3706.67	3706.67	3026.67	4225
11.75	3666.67	3666.67	2440	4500
11.76	3840	3840	3066.67	4416.67
11.77	3706.67	3706.67	2706.67	4333.33
11.78	4080	4080	2733.33	4183.33
11.79	4066.67	4066.67	3240	4083.33
11.8	4106.67	4106.67	2893.33	4716.67
11.81	3733.33	3733.33	3320	4591.67
11.82	3680	3680	3000	4691.67
11.83	3426.67	3426.67	2506.67	4383.33
11.84	3853.33	3853.33	2813.33	4616.67
11.85	3280	3280	3360	4400
11.86	3586.67	3586.67	2960	4366.67
11.87	4186.67	4186.67	3000	4541.67
11.88	3933.33	3933.33	3146.67	4750
11.89	3973.33	3973.33	3093.33	4283.33
11.9	3773.33	3773.33	3133.33	4366.67
11.91	3986.67	3986.67	2906.67	4241.67
11.92	3520	3520	2920	4275
11.93	3506.67	3506.67	2960	4183.33
11.94	3920	3920	2680	4058.33
11.95	3866.67	3866.67	2693.33	4416.67
11.96	4000	4000	3040	4516.67
11.97	3946.67	3946.67	3040	4641.67
11.98	4026.67	4026.67	2840	4350
11.99	3826.67	3826.67	2733.33	4325
12	4040	4040	3400	4450
12.01	4106.67	4106.67	2840	4625
12.02	3760	3760	2853.33	4050
12.03	3960	3960	3280	4150
12.04	3826.67	3826.67	3466.67	4175
12.05	4040	4040	3546.67	4558.33
12.06	3346.67	3346.67	3080	4466.67
12.07	3560	3560	3533.33	4050
12.08	4053.33	4053.33	3506.67	4275
12.09	4093.33	4093.33	3693.33	4100
12.1	4080	4080	3893.33	4183.33
12.11	4066.67	4066.67	4333.33	4375
12.12	3960	3960	4200	4500
12.13	3960	3960	4946.67	4183.33
12.14	4080	4080	5453.33	4225
12.15	4013.33	4013.33	5800	4341.67
12.16	4160	4160	6160	4233.33
12.17	4373.33	4373.33	7160	4550
12.18	3773.33	3773.33	7653.33	4300
12.19	3720	3720	8746.67	4366.67
12.2	3906.67	3906.67	8733.33	4583.33
12.21	4106.67	4106.67	9826.67	4650
12.22	4546.67	4546.67	10573.3	4541.67
12.23	3840	3840	10600	4233.33
12.24	3866.67	3866.67	10413.3	4775
12.25	3800	3800	10706.7	4300
12.26	4266.67	4266.67	10533.3	4583.33
12.27	3600	3600	9800	4416.67
12.28	4013.33	4013.33	8813.33	4416.67
12.29	3893.33	3893.33	7840	4575
12.3	4120	4120	6720	4725
12.31	3720	3720	5640	4908.33
12.32	3666.67	3666.67	5373.33	4516.67
12.33	4133.33	4133.33	4613.33	4358.33
12.34	3693.33	3693.33	4146.67	4566.67
12.35	3946.67	3946.67	3213.33	4783.33
12.36	4133.33	4133.33	3133.33	4816.67
12.37	4320	4320	3106.67	4800
12.38	4200	4200	3280	4575
12.39	3906.67	3906.67	2986.67	4658.33
12.4	3866.67	3866.67	2973.33	4275
12.41	3906.67	3906.67	3093.33	4291.67
12.42	3973.33	3973.33	3346.67	4266.67
12.43	4093.33	4093.33	3240	4708.33
12.44	4200	4200	2920	4225
12.45	3906.67	3906.67	2973.33	4325
12.46	3733.33	3733.33	2960	4608.33
12.47	4106.67	4106.67	2866.67	4391.67
12.48	3960	3960	2693.33	4425
12.49	3920	3920	2733.33	4466.67
12.5	4226.67	4226.67	2986.67	4375
12.51	4106.67	4106.67	2840	4591.67
12.52	4186.67	4186.67	2640	4641.67
12.53	4186.67	4186.67	2946.67	4408.33
12.54	3920	3920	3066.67	4275
12.55	4013.33	4013.33	3093.33	4091.67
12.56	4053.33	4053.33	2786.67	4250
12.57	4066.67	4066.67	2880	4316.67
12.58	3866.67	3866.67	2706.67	4366.67
12.59	4146.67	4146.67	3106.67	4166.67
12.6	3933.33	3933.33	2866.67	4516.67
12.61	4253.33	4253.33	2946.67	4491.67
12.62	4093.33	4093.33	2906.67	4433.33
12.63	4266.67	4266.67	2746.67	4275
12.64	4000	4000	2533.33	4258.33
12.65	4186.67	4186.67	3000	4300
12.66	3760	3760	3066.67	4241.67
12.67	4680	4680	2760	4066.67
12.68	4053.33	4053.33	3000	4358.33
12.69	4080	4080	2880	4133.33
12.7	4253.33	4253.33	3000	4425
12.71	4200	4200	2800	4216.67
12.72	4000	4000	2880	4358.33
12.73	4186.67	4186.67	2880	4350
12.74	4253.33	4253.33	2826.67	4375
12.75	4333.33	4333.33	3106.67	4533.33
12.76	4146.67	4146.67	3746.67	3975
12.77	3866.67	3866.67	3066.67	4158.33
12.78	3760	3760	3173.33	4216.67
12.79	3866.67	3866.67	2880	4558.33
12.8	3826.67	3826.67	2840	4000
12.81	4066.67	4066.67	2786.67	4333.33
12.82	4266.67	4266.67	3066.67	4091.67
12.83	3933.33	3933.33	2853.33	4225
12.84	4000	4000	2760	3991.67
12.85	4053.33	4053.33	3040	3975
12.86	4026.67	4026.67	2880	3983.33
12.87	4120	4120	2706.67	4225
12.88	3920	3920	2973.33	4400
12.89	3866.67	3866.67	2640	4516.67
12.9	4106.67	4106.67	2666.67	4391.67
12.91	3626.67	3626.67	2986.67	4158.33
12.92	3973.33	3973.33	3146.67	4800
12.93	4693.33	4693.33	2613.33	4416.67
12.94	4440	4440	3146.67	4458.33
12.95	3840	3840	3226.67	4466.67
12.96	4120	4120	2960	4450
12.97	4320	4320	2640	4266.67
12.98	3973.33	3973.33	2613.33	4241.67
12.99	4520	4520	2746.67	4400
13	4040	4040	2906.67	4816.67
13.01	4400	4400	3186.67	4283.33
13.02	4160	4160	3040	4400
13.03	4333.33	4333.33	2786.67	4616.67
13.04	4213.33	4213.33	2653.33	4083.33
13.05	4200	4200	2466.67	4350
13.06	3893.33	3893.33	2626.67	4316.67
13.07	3853.33	3853.33	3120	4108.33
13.08	4093.33	4093.33	2946.67	4158.33
13.09	4266.67	4266.67	2826.67	4200
13.1	4266.67	4266.67	2893.33	4383.33
13.11	3920	3920	2786.67	4383.33
13.12	4480	4480	3000	4550
13.13	4360	4360	2773.33	4508.33
13.14	4266.67	4266.67	2840	4291.67
13.15	4373.33	4373.33	2880	4141.67
13.16	4573.33	4573.33	2920	4200
13.17	3826.67	3826.67	2946.67	4641.67
13.18	4146.67	4146.67	2826.67	4608.33
13.19	4440	4440	2786.67	4516.67
13.2	4320	4320	2853.33	4266.67
13.21	4373.33	4373.33	2893.33	4408.33
13.22	4546.67	4546.67	2880	4666.67
13.23	4400	4400	2933.33	4350
13.24	4240	4240	3266.67	4525
13.25	4213.33	4213.33	2880	4508.33
13.26	4293.33	4293.33	2706.67	4375
13.27	4333.33	4333.33	2960	4758.33
13.28	4360	4360	2773.33	4375
13.29	4720	4720	2880	4183.33
13.3	4333.33	4333.33	2933.33	4091.67
13.31	4360	4360	2720	4675
13.32	4320	4320	2786.67	4391.67
13.33	4133.33	4133.33	2973.33	4533.33
13.34	4226.67	4226.67	3133.33	4258.33
13.35	4346.67	4346.67	3093.33	4516.67
13.36	3853.33	3853.33	2680	4416.67
13.37	4200	4200	3026.67	4150
13.38	4266.67	4266.67	2866.67	4425
13.39	4600	4600	2906.67	4375
13.4	4093.33	4093.33	3106.67	4275
13.41	3960	3960	3266.67	4425
13.42	4360	4360	2760	4391.67
13.43	4146.67	4146.67	2706.67	4275
13.44	4200	4200	2773.33	4208.33
13.45	3773.33	3773.33	2933.33	4141.67
13.46	4840	4840	2946.67	4483.33
13.47	4560	4560	2933.33	4425
13.48	4546.67	4546.67	2920	4300
13.49	4626.67	4626.67	2826.67	3933.33
13.5	4693.33	4693.33	3106.67	4125
13.51	4746.67	4746.67	2746.67	4600
13.52	4653.33	4653.33	3000	4341.67
13.53	4066.67	4066.67	2826.67	4233.33
13.54	4453.33	4453.33	2773.33	4416.67
13.55	4200	4200	3040	4316.67
13.56	4213.33	4213.33	2706.67	4341.67
13.57	4480	4480	2920	4466.67
13.58	4293.33	4293.33	2640	4441.67
13.59	4066.67	4066.67	2506.67	4441.67
13.6	4293.33	4293.33	3026.67	4441.67
13.61	4213.33	4213.33	3000	4216.67
13.62	4893.33	4893.33	2880	4516.67
13.63	4280	4280	3080	4600
13.64	4053.33	4053.33	2746.67	4166.67
13.65	4506.67	4506.67	2653.33	4341.67
13.66	4693.33	4693.33	2733.33	4258.33
13.67	4266.67	4266.67	2893.33	4441.67
13.68	4613.33	4613.33	2666.67	4425
13.69	4520	4520	3093.33	4375
13.7	4626.67	4626.67	2973.33	4641.67
13.71	4973.33	4973.33	3026.67	4491.67
13.72	4226.67	4226.67	3066.67	4408.33
13.73	4280	4280	2946.67	4116.67
13.74	4320	4320	2986.67	4491.67
13.75	4253.33	4253.33	2973.33	4558.33
13.76	4200	4200	2760	4800
13.77	4280	4280	2840	4641.67
13.78	4693.33	4693.33	2733.33	4408.33
13.79	4440	4440	3026.67	4700
13.8	4280	4280	3040	4416.67
13.81	4493.33	4493.33	2866.67	4450
13.82	4453.33	4453.33	2906.67	4500
13.83	4600	4600	2720	4800
13.84	4640	4640	2933.33	4433.33
13.85	4640	4640	3053.33	4625
13.86	4600	4600	3200	4900
13.87	4573.33	4573.33	3226.67	5208.33
13.88	4373.33	4373.33	3520	4800
13.89	4120	4120	3240	4616.67
13.9	4373.33	4373.33	3800	4725
13.91	4146.67	4146.67	3546.67	5341.67
13.92	4346.67	4346.67	3786.67	5466.67
13.93	4120	4120	4266.67	5658.33
13.94	4680	4680	3853.33	5625
13.95	4946.67	4946.67	4400	6250
13.96	4173.33	4173.33	4333.33	6308.33
13.97	4773.33	4773.33	4413.33	6450
13.98	4320	4320	5106.67	6866.67
13.99	4840	4840	4826.67	6925
14	5266.67	5266.67	5000	7100
14.01	4466.67	4466.67	4760	7258.33
14.02	4453.33	4453.33	4906.67	6808.33
14.03	4133.33	4133.33	5066.67	6475
14.04	4546.67	4546.67	4640	6425
14.05	4720	4720	4466.67	6525
14.06	4626.67	4626.67	4506.67	5558.33
14.07	4680	4680	4106.67	5325
14.08	4853.33	4853.33	4013.33	5050
14.09	4920	4920	3586.67	5008.33
14.1	4413.33	4413.33	3360	4850
14.11	4360	4360	3306.67	4908.33
14.12	4426.67	4426.67	3813.33	4633.33
14.13	4880	4880	3360	4966.67
14.14	4426.67	4426.67	3173.33	4725
14.15	4413.33	4413.33	2866.67	4583.33
14.16	4173.33	4173.33	2760	4633.33
14.17	4426.67	4426.67	3000	4450
14.18	4453.33	4453.33	3160	4416.67
14.19	4573.33	4573.33	2866.67	5041.67
14.2	4400	4400	2853.33	4541.67
14.21	4720	4720	3306.67	4425
14.22	4400	4400	3200	4358.33
14.23	4346.67	4346.67	3253.33	4425
14.24	4426.67	4426.67	3240	4558.33
14.25	4706.67	4706.67	2986.67	4800
14.26	4413.33	4413.33	2773.33	4583.33
14.27	4453.33	4453.33	3186.67	4575
14.28	4186.67	4186.67	2786.67	4441.67
14.29	4440	4440	3213.33	4191.67
14.3	3946.67	3946.67	2906.67	4475
14.31	4573.33	4573.33	3186.67	4608.33
14.32	4533.33	4533.33	3106.67	4375
14.33	4800	4800	3413.33	4258.33
14.34	4813.33	4813.33	3373.33	4358.33
14.35	4626.67	4626.67	3413.33	4441.67
14.36	4826.67	4826.67	3480	4600
14.37	4600	4600	3680	4533.33
14.38	4546.67	4546.67	3586.67	4666.67
14.39	4400	4400	4266.67	4216.67
14.4	4720	4720	4360	4800
14.41	4146.67	4146.67	4586.67	4575
14.42	4933.33	4933.33	4813.33	4675
14.43	4600	4600	5000	4600
14.44	4653.33	4653.33	5293.33	4725
14.45	4400	4400	5653.33	4400
14.46	4386.67	4386.67	6786.67	4600
14.47	4400	4400	6933.33	4808.33
14.48	5093.33	5093.33	7813.33	4916.67
14.49	4533.33	4533.33	8800	4408.33
14.5	4373.33	4373.33	9693.33	4575
14.51	4520	4520	11493.3	4683.33
14.52	4680	4680	11746.7	4758.33
14.53	4720	4720	12973.3	4425
14.54	4653.33	4653.33	13346.7	4841.67
14.55	4720	4720	14906.7	4841.67
14.56	5026.67	5026.67	14586.7	4825
14.57	5106.67	5106.67	15066.7	4708.33
14.58	4373.33	4373.33	15386.7	4425
14.59	4653.33	4653.33	14773.3	4658.33
14.6	4400	4400	13573.3	4725
14.61	4493.33	4493.33	13120	4816.67
14.62	4653.33	4653.33	12893.3	4458.33
14.63	4360	4360	11466.7	4425
14.64	4640	4640	9466.67	4541.67
14.65	4586.67	4586.67	9013.33	4650
14.66	4440	4440	8213.33	4866.67
14.67	4933.33	4933.33	6666.67	4716.67
14.68	4600	4600	5760	4383.33
14.69	4426.67	4426.67	5186.67	4725
14.7	4746.67	4746.67	4600	4666.67
14.71	4293.33	4293.33	4226.67	4508.33
14.72	4480	4480	3866.67	4750
14.73	4760	4760	3746.67	4558.33
14.74	4800	4800	3786.67	4291.67
14.75	4520	4520	3520	4608.33
14.76	4586.67	4586.67	3466.67	4691.67
14.77	4453.33	4453.33	3613.33	4725
14.78	4640	4640	3306.67	4366.67
14.79	4906.67	4906.67	3400	4566.67
14.8	4453.33	4453.33	3200	4691.67
14.81	4853.33	4853.33	3066.67	4616.67
14.82	4853.33	4853.33	2773.33	4575
14.83	4586.67	4586.67	3293.33	4758.33
14.84	4600	4600	3546.67	4675
14.85	4520	4520	3533.33	4625
14.86	4893.33	4893.33	3106.67	4583.33
14.87	4600	4600	3293.33	4633.33
14.88	4573.33	4573.33	3226.67	4583.33
14.89	4786.67	4786.67	3133.33	5000
14.9	4426.67	4426.67	3173.33	4525
14.91	5400	5400	3306.67	5041.67
14.92	4746.67	4746.67	3386.67	4700
14.93	4546.67	4546.67	3266.67	4700
14.94	4973.33	4973.33	3426.67	4675
14.95	4640	4640	3480	4541.67
14.96	4613.33	4613.33	3413.33	4366.67
14.97	4320	4320	4040	5075
14.98	4706.67	4706.67	3706.67	5191.67
14.99	4560	4560	3786.67	4533.33
15	4786.67	4786.67	3653.33	4566.67
15.01	4893.33	4893.33	3706.67	4725
15.02	4826.67	4826.67	3666.67	4791.67
15.03	4573.33	4573.33	3826.67	4475
15.04	4640	4640	3853.33	4183.33
15.05	5120	5120	3853.33	4725
15.06	4026.67	4026.67	4266.67	4783.33
15.07	4533.33	4533.33	4386.67	4483.33
15.08	4720	4720	4600	4541.67
15.09	4680	4680	4986.67	4266.67
15.1	5080	5080	4973.33	4191.67
15.11	4266.67	4266.67	5733.33	4658.33
15.12	5040	5040	5333.33	4750
15.13	4853.33	4853.33	5853.33	4450
15.14	4226.67	4226.67	6600	4091.67
15.15	4666.67	4666.67	6653.33	4475
15.16	5013.33	5013.33	6933.33	4783.33
15.17	4480	4480	6786.67	4925
15.18	4906.67	4906.67	6533.33	4716.67
15.19	4560	4560	6920	4475
15.2	4920	4920	6440	4525
15.21	5053.33	5053.33	5826.67	4333.33
15.22	5026.67	5026.67	5626.67	4566.67
15.23	4840	4840	5080	4833.33
15.24	4640	4640	4746.67	4933.33
15.25	4746.67	4746.67	4466.67	4650
15.26	4746.67	4746.67	3906.67	4416.67
15.27	4720	4720	3760	4775
15.28	4880	4880	3640	4941.67
15.29	4480	4480	3293.33	4708.33
15.3	4626.67	4626.67	3546.67	4866.67
15.31	4826.67	4826.67	3320	4683.33
15.32	4933.33	4933.33	3226.67	4575
15.33	5093.33	5093.33	3280	4991.67
15.34	4920	4920	2840	4583.33
15.35	4520	4520	3293.33	4441.67
15.36	5093.33	5093.33	3720	4608.33
15.37	5080	5080	3226.67	4808.33
15.38	5146.67	5146.67	3186.67	4400
15.39	4973.33	4973.33	3346.67	4875
15.4	4453.33	4453.33	3200	4941.67
15.41	5053.33	5053.33	3173.33	4700
15.42	4906.67	4906.67	2800	4925
15.43	4853.33	4853.33	2773.33	4475
15.44	5080	5080	3026.67	4808.33
15.45	4480	4480	2986.67	4475
15.46	4506.67	4506.67	2973.33	4408.33
15.47	4506.67	4506.67	2853.33	4858.33
15.48	4653.33	4653.33	2986.67	5041.67
15.49	4640	4640	3093.33	4583.33
15.5	5000	5000	3333.33	4383.33
15.51	4746.67	4746.67	3106.67	4475
15.52	4800	4800	3400	4916.67
15.53	4680	4680	3186.67	4608.33
15.54	4546.67	4546.67	3240	4808.33
15.55	5226.67	5226.67	3053.33	4800
15.56	4693.33	4693.33	3386.67	4533.33
15.57	4920	4920	3226.67	5000
15.58	4760	4760	3733.33	4608.33
15.59	4840	4840	3560	4750
15.6	4480	4480	3760	4883.33
15.61	4906.67	4906.67	3573.33	4750
15.62	5093.33	5093.33	3466.67	4808.33
15.63	5000	5000	3773.33	4716.67
15.64	5106.67	5106.67	4400	4550
15.65	4800	4800	4226.67	4766.67
15.66	4800	4800	4266.67	4866.67
15.67	4973.33	4973.33	4586.67	4683.33
15.68	5160	5160	4373.33	4908.33
15.69	4973.33	4973.33	4533.33	5041.67
15.7	4866.67	4866.67	4400	4766.67
15.71	4853.33	4853.33	4826.67	4775
15.72	4453.33	4453.33	4600	4941.67
15.73	4533.33	4533.33	4373.33	4658.33
15.74	4666.67	4666.67	4320	4550
15.75	4946.67	4946.67	4946.67	4800
15.76	5146.67	5146.67	4960	5091.67
15.77	4706.67	4706.67	5160	4783.33
15.78	4586.67	4586.67	4786.67	4775
15.79	4640	4640	4800	5150
15.8	4973.33	4973.33	4546.67	4891.67
15.81	5066.67	5066.67	5226.67	4858.33
15.82	5106.67	5106.67	5373.33	5266.67
15.83	4653.33	4653.33	6053.33	4975
15.84	4706.67	4706.67	5880	4708.33
15.85	5146.67	5146.67	6186.67	4750
15.86	4386.67	4386.67	6293.33	4666.67
15.87	4800	4800	6506.67	4925
15.88	4666.67	4666.67	6840	4841.67
15.89	4506.67	4506.67	7400	5075
15.9	4853.33	4853.33	7026.67	4858.33
15.91	4026.67	4026.67	7466.67	4933.33
15.92	4653.33	4653.33	6840	4841.67
15.93	4773.33	4773.33	6920	4525
15.94	5026.67	5026.67	6680	4800
15.95	4853.33	4853.33	5920	4633.33
15.96	4786.67	4786.67	5706.67	5100
15.97	5146.67	5146.67	4960	4625
15.98	4826.67	4826.67	4160	4633.33
15.99	4440	4440	4026.67	4916.67
16	4840	4840	3973.33	5050
16.01	4613.33	4613.33	3586.67	4766.67
16.02	5013.33	5013.33	3666.67	4641.67
16.03	4746.67	4746.67	3746.67	5050
16.04	4840	4840	3493.33	4983.33
16.05	5253.33	5253.33	3546.67	4933.33
16.06	4813.33	4813.33	3613.33	4925
16.07	4800	4800	3840	4700
16.08	5000	5000	3240	4825
16.09	4546.67	4546.67	3413.33	5125
16.1	4773.33	4773.33	3213.33	4725
16.11	4826.67	4826.67	3533.33	4991.67
16.12	4786.67	4786.67	3493.33	5050
16.13	5000	5000	3386.67	4775
16.14	4800	4800	3000	4800
16.15	4680	4680	3346.67	4800
16.16	4760	4760	3493.33	4975
16.17	4640	4640	3280	4875
16.18	4706.67	4706.67	3173.33	5025
16.19	4693.33	4693.33	3453.33	4750
16.2	5066.67	5066.67	3320	4658.33
16.21	5453.33	5453.33	3426.67	5125
16.22	4426.67	4426.67	3373.33	5058.33
16.23	4946.67	4946.67	3600	4591.67
16.24	4666.67	4666.67	3720	4491.67
16.25	5040	5040	3386.67	4800
16.26	4466.67	4466.67	3786.67	4950
16.27	4760	4760	4293.33	4675
16.28	4946.67	4946.67	3893.33	5100
16.29	4986.67	4986.67	4293.33	4800
16.3	4800	4800	4320	5066.67
16.31	4933.33	4933.33	4626.67	4791.67
16.32	4986.67	4986.67	4400	4808.33
16.33	4946.67	4946.67	4426.67	4900
16.34	4906.67	4906.67	4453.33	4950
16.35	4586.67	4586.67	5306.67	5100
16.36	4906.67	4906.67	5400	4850
16.37	4933.33	4933.33	4693.33	5091.67
16.38	5400	5400	4666.67	4991.67
16.39	5280	5280	4680	4916.67
16.4	4933.33	4933.33	5026.67	4908.33
16.41	4826.67	4826.67	4453.33	5000
16.42	4813.33	4813.33	4173.33	5058.33
16.43	4906.67	4906.67	4080	4650
16.44	4866.67	4866.67	3866.67	4875
16.45	4613.33	4613.33	4000	4800
16.46	4640	4640	3946.67	5425
16.47	4813.33	4813.33	3733.33	5008.33
16.48	4786.67	4786.67	3226.67	4958.33
16.49	4666.67	4666.67	3386.67	5183.33
16.5	4840	4840	3613.33	5041.67
16.51	4933.33	4933.33	3666.67	4891.67
16.52	4986.67	4986.67	3400	4900
16.53	4746.67	4746.67	3320	5016.67
16.54	5146.67	5146.67	3320	5008.33
16.55	4973.33	4973.33	3386.67	5075
16.56	5266.67	5266.67	3280	4858.33
16.57	4680	4680	3120	5133.33
16.58	4986.67	4986.67	3480	4991.67
16.59	5213.33	5213.33	3333.33	5116.67
16.6	4840	4840	3173.33	5275
16.61	5093.33	5093.33	3080	5025
16.62	4826.67	4826.67	3426.67	4925
16.63	4200	4200	3320	5141.67
16.64	4893.33	4893.33	2946.67	5133.33
16.65	4840	4840	3240	4916.67
16.66	4813.33	4813.33	3160	4650
16.67	5106.67	5106.67	3386.67	4783.33
16.68	5040	5040	3186.67	5083.33
16.69	5133.33	5133.33	3680	4900
16.7	5013.33	5013.33	3373.33	5050
16.71	4786.67	4786.67	3560	5050
16.72	5306.67	5306.67	3226.67	5141.67
16.73	4840	4840	3333.33	5375
16.74	5026.67	5026.67	3413.33	5483.33
16.75	4506.67	4506.67	3320	4841.67
16.76	4773.33	4773.33	3026.67	5216.67
16.77	5453.33	5453.33	3746.67	5341.67
16.78	5080	5080	3826.67	5275
16.79	4693.33	4693.33	3320	5325
16.8	4880	4880	3986.67	5541.67
16.81	5426.67	5426.67	3453.33	5741.67
16.82	5013.33	5013.33	4120	5741.67
16.83	4653.33	4653.33	3506.67	5566.67
16.84	5093.33	5093.33	3560	5733.33
16.85	4666.67	4666.67	3520	5875
16.86	4920	4920	3986.67	5900
16.87	5066.67	5066.67	3706.67	5600
16.88	5386.67	5386.67	3586.67	5983.33
16.89	5093.33	5093.33	3480	5650
16.9	4653.33	4653.33	3853.33	5425
16.91	4466.67	4466.67	3533.33	5650
16.92	5186.67	5186.67	3986.67	5716.67
16.93	5133.33	5133.33	3760	5316.67
16.94	5520	5520	4186.67	5200
16.95	4826.67	4826.67	3533.33	5416.67
16.96	4933.33	4933.33	3653.33	5475
16.97	4613.33	4613.33	4000	5533.33
16.98	4946.67	4946.67	4040	5233.33
16.99	5266.67	5266.67	3506.67	4983.33
17	4813.33	4813.33	3986.67	5225
17.01	4840	4840	3826.67	5216.67
17.02	4613.33	4613.33	4013.33	5191.67
17.03	5133.33	5133.33	3946.67	4833.33
17.04	4826.67	4826.67	4066.67	5225
17.05	5320	5320	4066.67	5158.33
17.06	4813.33	4813.33	3680	5325
17.07	4800	4800	3733.33	5033.33
17.08	4746.67	4746.67	3840	5291.67
17.09	4760	4760	4040	5275
17.1	5186.67	5186.67	3866.67	5091.67
17.11	5160	5160	3986.67	5216.67
17.12	4933.33	4933.33	4013.33	5158.33
17.13	5120	5120	4786.67	5225
17.14	4906.67	4906.67	4680	5416.67
17.15	4546.67	4546.67	5133.33	5700
17.16	5320	5320	5306.67	5300
17.17	4920	4920	5906.67	5158.33
17.18	4933.33	4933.33	6160	5308.33
17.19	4613.33	4613.33	6746.67	5366.67
17.2	4906.67	4906.67	7440	5741.67
17.21	4893.33	4893.33	8880	5650
17.22	5266.67	5266.67	10040	5475
17.23	4800	4800	12093.3	5675
17.24	5026.67	5026.67	13733.3	5858.33
17.25	5293.33	5293.33	16480	6058.33
17.26	5200	5200	19626.7	6066.67
17.27	5080	5080	23386.7	6383.33
17.28	5333.33	5333.33	25040	7008.33
17.29	4906.67	4906.67	29480	6850
17.3	4946.67	4946.67	33240	6925
17.31	4893.33	4893.33	36000	7050
17.32	5560	5560	38413.3	7558.33
17.33	4866.67	4866.67	39893.3	7666.67
17.34	5213.33	5213.33	41613.3	7825
17.35	4893.33	4893.33	41480	7325
17.36	5253.33	5253.33	41226.7	6975
17.37	5213.33	5213.33	39706.7	6800
17.38	5213.33	5213.33	39013.3	6616.67
17.39	5120	5120	36013.3	6650
17.4	4533.33	4533.33	32946.7	6366.67
17.41	5266.67	5266.67	29160	5766.67
17.42	5440	5440	25720	5916.67
17.43	5640	5640	23760	5733.33
17.44	4813.33	4813.33	19960	5483.33
17.45	5213.33	5213.33	16853.3	5483.33
17.46	4893.33	4893.33	14160	5416.67
17.47	5146.67	5146.67	12360	5641.67
17.48	4826.67	4826.67	11106.7	5550
17.49	5146.67	5146.67	8773.33	5275
17.5	4893.33	4893.33	8600	5283.33
17.51	4893.33	4893.33	7040	5258.33
17.52	4920	4920	6680	5316.67
17.53	5080	5080	5813.33	5291.67
17.54	5386.67	5386.67	5506.67	5766.67
17.55	4760	4760	4586.67	5591.67
17.56	5213.33	5213.33	4426.67	5450
17.57	5053.33	5053.33	4746.67	5508.33
17.58	4600	4600	4533.33	5491.67
17.59	4653.33	4653.33	4240	5350
17.6	4906.67	4906.67	4360	5533.33
17.61	4653.33	4653.33	3853.33	5241.67
17.62	4986.67	4986.67	4173.33	5683.33
17.63	5493.33	5493.33	4373.33	5458.33
17.64	5226.67	5226.67	3933.33	5275
17.65	5293.33	5293.33	4493.33	5050
17.66	4786.67	4786.67	4266.67	5858.33
17.67	4613.33	4613.33	3973.33	5541.67
17.68	5586.67	5586.67	4213.33	5500
17.69	5400	5400	3986.67	5341.67
17.7	5333.33	5333.33	4093.33	5725
17.71	5026.67	5026.67	3866.67	5666.67
17.72	4253.33	4253.33	4026.67	5641.67
17.73	5160	5160	4320	6016.67
17.74	4986.67	4986.67	4106.67	5650
17.75	4920	4920	4493.33	5558.33
17.76	4666.67	4666.67	4520	5833.33
17.77	4760	4760	4533.33	5675
17.78	5066.67	5066.67	4573.33	5516.67
17.79	5186.67	5186.67	5146.67	6116.67
17.8	5266.67	5266.67	4706.67	5841.67
17.81	4760	4760	5373.33	5800
17.82	4946.67	4946.67	5746.67	5775
17.83	5120	5120	6480	5708.33
17.84	4613.33	4613.33	6653.33	5483.33
17.85	4906.67	4906.67	6880	5650
17.86	4946.67	4946.67	6586.67	5908.33
17.87	4666.67	4666.67	7066.67	5816.67
17.88	5160	5160	7506.67	5958.33
17.89	5386.67	5386.67	7600	5716.67
17.9	4853.33	4853.33	7786.67	5883.33
17.91	4933.33	4933.33	7586.67	5750
17.92	5200	5200	7720	5400
17.93	4973.33	4973.33	7680	5566.67
17.94	5400	5400	7306.67	5591.67
17.95	5040	5040	6880	5741.67
17.96	4986.67	4986.67	6933.33	5716.67
17.97	4920	4920	6533.33	5533.33
17.98	5946.67	5946.67	6253.33	5941.67
17.99	5093.33	5093.33	5973.33	5558.33
18	5240	5240	6266.67	5725
18.01	5080	5080	6120	5600
18.02	4986.67	4986.67	5720	5408.33
18.03	5040	5040	5346.67	5141.67
18.04	5440	5440	5706.67	5400
18.05	5066.67	5066.67	5480	5483.33
18.06	4786.67	4786.67	6080	5533.33
18.07	5506.67	5506.67	6640	5666.67
18.08	5440	5440	7186.67	5191.67
18.09	4933.33	4933.33	7493.33	5550
18.1	5413.33	5413.33	8853.33	5825
18.11	5613.33	5613.33	9146.67	5758.33
18.12	5826.67	5826.67	11080	5700
18.13	5186.67	5186.67	12880	5791.67
18.14	5426.67	5426.67	14000	5758.33
18.15	5093.33	5093.33	15840	5758.33
18.16	5400	5400	17973.3	5800
18.17	5400	5400	18840	5358.33
18.18	5226.67	5226.67	20880	6008.33
18.19	4880	4880	20880	6350
18.2	5133.33	5133.33	21466.7	6066.67
18.21	5133.33	5133.33	22680	5575
18.22	5266.67	5266.67	20240	5825
18.23	5133.33	5133.33	18933.3	5925
18.24	5346.67	5346.67	18746.7	5908.33
18.25	5386.67	5386.67	16800	6133.33
18.26	5213.33	5213.33	14706.7	6050
18.27	5266.67	5266.67	12333.3	6183.33
18.28	5226.67	5226.67	10693.3	5925
18.29	5253.33	5253.33	9293.33	5975
18.3	5413.33	5413.33	8266.67	5775
18.31	5186.67	5186.67	6720	6091.67
18.32	5266.67	5266.67	5693.33	5766.67
18.33	5493.33	5493.33	5906.67	5466.67
18.34	4880	4880	5613.33	5658.33
18.35	4853.33	4853.33	4826.67	5941.67
18.36	5373.33	5373.33	4653.33	5466.67
18.37	5000	5000	4400	5500
18.38	4933.33	4933.33	4586.67	5566.67
18.39	4746.67	4746.67	4173.33	5358.33
18.4	5120	5120	4066.67	5691.67
18.41	5253.33	5253.33	4146.67	5425
18.42	5213.33	5213.33	3946.67	5541.67
18.43	5293.33	5293.33	3840	5658.33
18.44	4946.67	4946.67	4120	5491.67
18.45	5573.33	5573.33	4013.33	5466.67
18.46	5040	5040	4013.33	5783.33
18.47	4826.67	4826.67	4146.67	6108.33
18.48	5066.67	5066.67	4200	6041.67
18.49	5040	5040	3840	5516.67
18.5	4746.67	4746.67	3746.67	5941.67
18.51	5000	5000	4160	5783.33
18.52	5240	5240	3773.33	5575
18.53	5453.33	5453.33	4346.67	5825
18.54	5453.33	5453.33	4133.33	5816.67
18.55	5333.33	5333.33	4373.33	5591.67
18.56	5546.67	5546.67	4613.33	5708.33
18.57	5520	5520	4493.33	5691.67
18.58	5546.67	5546.67	4746.67	5758.33
18.59	5213.33	5213.33	5000	5683.33
18.6	5360	5360	5280	5791.67
18.61	5320	5320	4693.33	5333.33
18.62	5613.33	5613.33	5053.33	5733.33
18.63	5186.67	5186.67	4906.67	5250
18.64	5066.67	5066.67	4826.67	5516.67
18.65	5440	5440	5293.33	5450
18.66	5160	5160	5040	5766.67
18.67	4973.33	4973.33	4813.33	5575
18.68	5346.67	5346.67	4760	5575
18.69	5320	5320	4440	5391.67
18.7	5333.33	5333.33	4706.67	5533.33
18.71	5200	5200	4773.33	5641.67
18.72	5000	5000	4680	5516.67
18.73	5066.67	5066.67	4813.33	5875
18.74	5186.67	5186.67	5320	5783.33
18.75	5053.33	5053.33	4933.33	5716.67
18.76	5373.33	5373.33	5346.67	5641.67
18.77	5400	5400	5440	5750
18.78	5200	5200	5773.33	5775
18.79	5400	5400	6413.33	5441.67
18.8	5266.67	5266.67	7026.67	4933.33
18.81	4880	4880	7440	5258.33
18.82	5213.33	5213.33	7560	5733.33
18.83	5120	5120	8240	5866.67
18.84	4600	4600	8053.33	5916.67
18.85	5520	5520	9226.67	5775
18.86	5186.67	5186.67	8986.67	6133.33
18.87	4973.33	4973.33	8973.33	5741.67
18.88	5213.33	5213.33	9506.67	5816.67
18.89	5786.67	5786.67	9066.67	5666.67
18.9	5426.67	5426.67	8373.33	5383.33
18.91	5306.67	5306.67	7586.67	5550
18.92	5533.33	5533.33	7306.67	5466.67
18.93	5333.33	5333.33	6440	5516.67
18.94	5293.33	5293.33	6026.67	5858.33
18.95	5560	5560	5546.67	5775
18.96	5560	5560	5053.33	5091.67
18.97	5240	5240	4880	5641.67
18.98	5640	5640	4666.67	5708.33
18.99	5520	5520	4400	5308.33
19	5133.33	5133.33	4386.67	5558.33
19.01	5320	5320	3973.33	5833.33
19.02	5213.33	5213.33	4346.67	5716.67
19.03	5120	5120	4146.67	5800
19.04	4800	4800	4280	5775
19.05	5306.67	5306.67	4440	5616.67
19.06	5666.67	5666.67	4093.33	5400
19.07	4973.33	4973.33	4013.33	5691.67
19.08	5093.33	5093.33	3973.33	5708.33
19.09	5506.67	5506.67	3653.33	5883.33
19.1	5506.67	5506.67	3626.67	5600
19.11	5320	5320	3946.67	5525
19.12	5186.67	5186.67	3866.67	5533.33
19.13	5413.33	5413.33	4226.67	5558.33
19.14	5720	5720	4333.33	5350
19.15	5533.33	5533.33	3933.33	5425
19.16	5000	5000	3813.33	5633.33
19.17	5466.67	5466.67	3640	5500
19.18	4813.33	4813.33	4133.33	5725
19.19	5360	5360	4120	5833.33
19.2	4720	4720	4146.67	5716.67
19.21	5280	5280	4186.67	5658.33
19.22	5440	5440	4320	5541.67
19.23	5106.67	5106.67	4293.33	5925
19.24	5506.67	5506.67	4213.33	5691.67
19.25	5240	5240	4360	5408.33
19.26	4933.33	4933.33	4186.67	5450
19.27	5426.67	5426.67	4066.67	5300
19.28	5400	5400	4466.67	5616.67
19.29	5120	5120	4840	5516.67
19.3	5506.67	5506.67	4613.33	5875
19.31	5626.67	5626.67	4186.67	5975
19.32	5586.67	5586.67	4880	5983.33
19.33	5320	5320	4746.67	5825
19.34	5186.67	5186.67	4293.33	6158.33
19.35	5266.67	5266.67	4653.33	6283.33
19.36	5760	5760	5066.67	6300
19.37	5453.33	5453.33	5093.33	6191.67
19.38	5400	5400	5480	5733.33
19.39	5133.33	5133.33	5733.33	6233.33
19.4	5320	5320	6400	6133.33
19.41	5266.67	5266.67	6920	5941.67
19.42	5520	5520	7813.33	5758.33
19.43	5480	5480	8200	6141.67
19.44	5080	5080	9306.67	5575
19.45	5053.33	5053.33	10106.7	5758.33
19.46	5026.67	5026.67	10293.3	5883.33
19.47	5786.67	5786.67	11146.7	5500
19.48	5400	5400	12026.7	5866.67
19.49	5586.67	5586.67	11826.7	6258.33
19.5	5813.33	5813.33	12440	6283.33
19.51	5306.67	5306.67	11493.3	6050
19.52	5000	5000	11613.3	5716.67
19.53	5146.67	5146.67	10813.3	5683.33
19.54	5413.33	5413.33	10213.3	5833.33
19.55	5426.67	5426.67	9000	5733.33
19.56	5466.67	5466.67	8573.33	5625
19.57	5346.67	5346.67	7733.33	5633.33
19.58	5640	5640	7000	6091.67
19.59	4986.67	4986.67	6013.33	5741.67
19.6	5773.33	5773.33	5560	5833.33
19.61	5333.33	5333.33	5106.67	5883.33
19.62	5506.67	5506.67	5226.67	5875
19.63	5066.67	5066.67	5106.67	5816.67
19.64	5293.33	5293.33	4720	5908.33
19.65	5853.33	5853.33	4693.33	5675
19.66	5666.67	5666.67	4826.67	5858.33
19.67	5453.33	5453.33	5066.67	5850
19.68	5426.67	5426.67	4800	5591.67
19.69	5186.67	5186.67	4373.33	5758.33
19.7	5240	5240	4413.33	5741.67
19.71	5720	5720	4800	5816.67
19.72	5586.67	5586.67	4666.67	5783.33
19.73	5160	5160	4040	5625
19.74	5253.33	5253.33	4413.33	5558.33
19.75	5680	5680	4413.33	5708.33
19.76	5720	5720	4226.67	5891.67
19.77	5760	5760	4480	5866.67
19.78	5266.67	5266.67	4053.33	5933.33
19.79	5586.67	5586.67	4600	5733.33
19.8	5853.33	5853.33	4373.33	5400
19.81	5640	5640	4466.67	5800
19.82	5680	5680	4173.33	6025
19.83	5373.33	5373.33	4213.33	5783.33
19.84	5613.33	5613.33	4386.67	6475
19.85	5800	5800	4666.67	5591.67
19.86	5266.67	5266.67	4240	5300
19.87	5626.67	5626.67	4546.67	5516.67
19.88	5413.33	5413.33	4346.67	5700
19.89	4800	4800	4533.33	5691.67
19.9	5560	5560	4173.33	5583.33
19.91	5280	5280	4560	5833.33
19.92	5186.67	5186.67	4520	6050
19.93	5426.67	5426.67	4506.67	5508.33
19.94	5493.33	5493.33	4586.67	5716.67
19.95	5440	5440	4786.67	5891.67
19.96	5733.33	5733.33	4906.67	5500
19.97	5013.33	5013.33	4866.67	5266.67
19.98	5320	5320	4466.67	5941.67
19.99	5346.67	5346.67	4640	5775
20	5293.33	5293.33	5160	5516.67
20.01	5413.33	5413.33	4853.33	5791.67
20.02	5560	5560	4773.33	5641.67
20.03	5680	5680	4666.67	5683.33
20.04	5426.67	5426.67	4600	5825
20.05	5413.33	5413.33	4533.33	5808.33
20.06	5653.33	5653.33	4586.67	6208.33
20.07	5706.67	5706.67	4586.67	6191.67
20.08	5466.67	5466.67	4613.33	6191.67
20.09	5253.33	5253.33	4906.67	5983.33
20.1	5813.33	5813.33	4800	6175
20.11	5466.67	5466.67	4813.33	6300
20.12	4986.67	4986.67	4693.33	5933.33
20.13	5560	5560	4893.33	6441.67
20.14	5586.67	5586.67	4546.67	5983.33
20.15	6133.33	6133.33	4493.33	5766.67
20.16	5186.67	5186.67	4546.67	5891.67
20.17	5146.67	5146.67	5093.33	5583.33
20.18	5306.67	5306.67	4346.67	5941.67
20.19	5506.67	5506.67	4560	6400
20.2	5200	5200	4293.33	5775
20.21	5533.33	5533.33	4360	6050
20.22	5493.33	5493.33	4266.67	5833.33
20.23	5480	5480	4400	5766.67
20.24	5306.67	5306.67	4400	6008.33
20.25	5546.67	5546.67	4333.33	5625
20.26	5826.67	5826.67	4440	5600
20.27	5506.67	5506.67	4280	5816.67
20.28	5853.33	5853.33	4413.33	5816.67
20.29	5146.67	5146.67	4253.33	6075
20.3	5040	5040	4173.33	5900
20.31	5333.33	5333.33	4173.33	5850
20.32	4973.33	4973.33	4093.33	5816.67
20.33	5746.67	5746.67	4400	5425
20.34	5546.67	5546.67	4026.67	5716.67
20.35	5186.67	5186.67	4186.67	5616.67
20.36	5746.67	5746.67	3720	5916.67
20.37	5653.33	5653.33	4240	6133.33
20.38	5440	5440	4213.33	5700
20.39	5306.67	5306.67	4400	6266.67
20.4	5746.67	5746.67	3826.67	5733.33
20.41	5093.33	5093.33	4586.67	5725
20.42	5080	5080	3946.67	5958.33
20.43	5266.67	5266.67	3786.67	6191.67
20.44	5200	5200	4106.67	5633.33
20.45	5080	5080	4053.33	5841.67
20.46	5626.67	5626.67	4893.33	5966.67
20.47	5400	5400	4280	6408.33
20.48	5520	5520	4386.67	5950
20.49	5400	5400	4933.33	6083.33
20.5	6120	6120	4106.67	6141.67
20.51	5840	5840	4346.67	5958.33
20.52	5506.67	5506.67	3973.33	5700
20.53	5653.33	5653.33	4533.33	5725
20.54	5133.33	5133.33	4320	5741.67
20.55	5373.33	5373.33	4360	6400
20.56	5493.33	5493.33	4333.33	6025
20.57	5373.33	5373.33	4413.33	5783.33
20.58	5546.67	5546.67	4360	5866.67
20.59	5306.67	5306.67	3946.67	5983.33
20.6	6093.33	6093.33	3826.67	5908.33
20.61	5573.33	5573.33	4266.67	6083.33
20.62	5613.33	5613.33	4053.33	6133.33
20.63	5693.33	5693.33	4240	6091.67
20.64	5493.33	5493.33	4133.33	6066.67
20.65	5386.67	5386.67	4533.33	5833.33
20.66	5040	5040	4480	5658.33
20.67	5533.33	5533.33	4333.33	5691.67
20.68	5720	5720	4386.67	6208.33
20.69	5373.33	5373.33	4066.67	5825
20.7	5346.67	5346.67	4080	5383.33
20.71	5453.33	5453.33	4226.67	5875
20.72	5560	5560	4253.33	5658.33
20.73	5880	5880	4040	5958.33
20.74	5493.33	5493.33	4400	5775
20.75	5160	5160	4640	5808.33
20.76	5400	5400	4680	5891.67
20.77	5720	5720	4133.33	5825
20.78	5466.67	5466.67	4066.67	5841.67
20.79	5413.33	5413.33	4200	6166.67
20.8	5160	5160	4400	6183.33
20.81	5506.67	5506.67	4160	6091.67
20.82	5480	5480	4440	6100
20.83	5266.67	5266.67	4520	5591.67
20.84	5306.67	5306.67	4400	6175
20.85	5360	5360	4053.33	5866.67
20.86	5226.67	5226.67	4226.67	6183.33
20.87	5480	5480	4653.33	5908.33
20.88	5360	5360	3853.33	6141.67
20.89	5333.33	5333.33	4720	6066.67
20.9	5826.67	5826.67	4320	5691.67
20.91	5160	5160	4186.67	5675
20.92	5813.33	5813.33	3733.33	6016.67
20.93	5453.33	5453.33	4506.67	6066.67
20.94	5506.67	5506.67	4413.33	6258.33
20.95	5413.33	5413.33	4253.33	5575
20.96	5813.33	5813.33	3946.67	5708.33
20.97	5746.67	5746.67	4493.33	5916.67
20.98	5760	5760	4573.33	6000
20.99	5440	5440	4573.33	6100
21	5826.67	5826.67	5080	6058.33
21.01	5120	5120	4973.33	5875
21.02	5693.33	5693.33	5053.33	5991.67
21.03	5546.67	5546.67	5666.67	5800
21.04	5826.67	5826.67	4933.33	5925
21.05	5760	5760	5800	5633.33
21.06	5426.67	5426.67	5800	6083.33
21.07	5506.67	5506.67	6546.67	5850
21.08	5586.67	5586.67	7160	6075
21.09	5346.67	5346.67	7280	5883.33
21.1	5786.67	5786.67	7893.33	5775
21.11	5840	5840	7600	5966.67
21.12	5906.67	5906.67	8720	6375
21.13	5626.67	5626.67	8666.67	5525
21.14	5493.33	5493.33	8106.67	6066.67
21.15	5680	5680	8973.33	6375
21.16	5373.33	5373.33	9146.67	5550
21.17	5706.67	5706.67	8293.33	5716.67
21.18	5773.33	5773.33	9280	5925
21.19	5680	5680	9680	5925
21.2	5866.67	5866.67	9840	6058.33
21.21	5853.33	5853.33	10053.3	6108.33
21.22	5133.33	5133.33	10826.7	6150
21.23	5760	5760	11760	6591.67
21.24	5680	5680	11986.7	5983.33
21.25	5760	5760	12400	5800
21.26	6000	6000	12240	6233.33
21.27	5746.67	5746.67	13360	6300
21.28	5440	5440	14106.7	6066.67
21.29	5040	5040	13520	6366.67
21.3	5653.33	5653.33	13333.3	6666.67
21.31	5720	5720	13346.7	6416.67
21.32	5240	5240	12466.7	6083.33
21.33	5400	5400	11013.3	6025
21.34	5466.67	5466.67	11320	6050
21.35	5613.33	5613.33	9706.67	5891.67
21.36	5586.67	5586.67	9720	5933.33
21.37	5266.67	5266.67	8720	6091.67
21.38	6000	6000	8026.67	5625
21.39	5586.67	5586.67	6920	5858.33
21.4	5786.67	5786.67	6480	5975
21.41	5920	5920	6733.33	5725
21.42	5373.33	5373.33	5520	5750
21.43	5693.33	5693.33	5133.33	6233.33
21.44	5226.67	5226.67	5120	6400
21.45	5613.33	5613.33	4920	6041.67
21.46	5160	5160	4853.33	6241.67
21.47	5440	5440	4653.33	5950
21.48	5506.67	5506.67	4786.67	6108.33
21.49	5826.67	5826.67	4720	5925
21.5	5093.33	5093.33	4840	5933.33
21.51	5773.33	5773.33	4586.67	5800
21.52	6160	6160	4826.67	5975
21.53	6026.67	6026.67	4586.67	5900
21.54	5680	5680	4373.33	6050
21.55	5733.33	5733.33	4666.67	5758.33
21.56	5773.33	5773.33	4613.33	5950
21.57	5533.33	5533.33	4800	6050
21.58	5720	5720	4746.67	6100
21.59	5626.67	5626.67	4613.33	6016.67
21.6	5520	5520	4946.67	6100
21.61	5853.33	5853.33	4693.33	6000
21.62	5920	5920	4626.67	6375
21.63	5920	5920	5186.67	6083.33
21.64	5706.67	5706.67	4800	6025
21.65	5706.67	5706.67	4453.33	6050
21.66	5533.33	5533.33	4893.33	6225
21.67	5693.33	5693.33	5253.33	6416.67
21.68	5506.67	5506.67	5186.67	6275
21.69	5760	5760	5053.33	6483.33
21.7	5280	5280	5106.67	6241.67
21.71	5480	5480	5573.33	6516.67
21.72	5773.33	5773.33	5640	6241.67
21.73	5373.33	5373.33	5613.33	6233.33
21.74	5413.33	5413.33	5706.67	6766.67
21.75	5400	5400	6186.67	6308.33
21.76	5520	5520	5453.33	6050
21.77	5946.67	5946.67	6160	6183.33
21.78	6133.33	6133.33	5360	6391.67
21.79	5546.67	5546.67	5373.33	6358.33
21.8	5800	5800	5346.67	6675
21.81	5893.33	5893.33	5253.33	5991.67
21.82	5800	5800	5306.67	6083.33
21.83	5373.33	5373.33	5266.67	6008.33
21.84	5866.67	5866.67	5186.67	6025
21.85	5346.67	5346.67	5800	5741.67
21.86	5920	5920	4986.67	5900
21.87	5760	5760	5320	5766.67
21.88	6280	6280	5240	5641.67
21.89	5760	5760	5320	5583.33
21.9	5146.67	5146.67	4680	6125
21.91	5626.67	5626.67	5240	5691.67
21.92	5733.33	5733.33	5266.67	5950
21.93	5640	5640	4933.33	5733.33
21.94	5306.67	5306.67	5013.33	5633.33
21.95	5800	5800	5386.67	5750
21.96	5906.67	5906.67	5373.33	5883.33
21.97	5693.33	5693.33	5440	6191.67
21.98	5680	5680	5586.67	5791.67
21.99	5626.67	5626.67	4906.67	5566.67
22	5480	5480	5200	5966.67
22.01	5760	5760	5440	5900
22.02	6133.33	6133.33	4906.67	6066.67
22.03	5613.33	5613.33	5146.67	6008.33
22.04	5866.67	5866.67	5680	6341.67
22.05	5786.67	5786.67	4986.67	5583.33
22.06	6120	6120	4933.33	5825
22.07	5853.33	5853.33	5040	5908.33
22.08	5680	5680	4866.67	5850
22.09	5626.67	5626.67	4866.67	5900
22.1	5893.33	5893.33	5026.67	6166.67
22.11	5546.67	5546.67	5026.67	6175
22.12	5280	5280	4653.33	5550
22.13	6093.33	6093.33	4880	5908.33
22.14	5960	5960	5586.67	5950
22.15	5213.33	5213.33	5320	5891.67
22.16	5573.33	5573.33	4706.67	5816.67
22.17	5800	5800	5280	5983.33
22.18	5386.67	5386.67	5013.33	6183.33
22.19	5866.67	5866.67	5186.67	5866.67
22.2	5680	5680	5253.33	5733.33
22.21	5533.33	5533.33	5373.33	5991.67
22.22	6160	6160	5640	6191.67
22.23	6266.67	6266.67	5546.67	6141.67
22.24	5813.33	5813.33	5866.67	6191.67
22.25	5320	5320	5360	5975
22.26	5426.67	5426.67	5440	6208.33
22.27	5693.33	5693.33	5840	6383.33
22.28	5826.67	5826.67	5466.67	5958.33
22.29	5973.33	5973.33	5506.67	6183.33
22.3	5760	5760	5320	5866.67
22.31	5720	5720	5866.67	5975
22.32	6133.33	6133.33	5293.33	5866.67
22.33	6120	6120	5493.33	6066.67
22.34	6293.33	6293.33	5440	5950
22.35	6213.33	6213.33	5333.33	6116.67
22.36	5280	5280	4920	6225
22.37	5466.67	5466.67	5306.67	5991.67
22.38	5520	5520	5506.67	5950
22.39	5813.33	5813.33	5346.67	5833.33
22.4	5346.67	5346.67	5106.67	5966.67
22.41	5573.33	5573.33	4826.67	5833.33
22.42	5840	5840	5213.33	5566.67
22.43	5706.67	5706.67	4533.33	5891.67
22.44	5880	5880	5080	5850
22.45	5800	5800	5080	6058.33
22.46	5920	5920	4893.33	5850
22.47	6026.67	6026.67	4653.33	5866.67
22.48	5720	5720	4626.67	6125
22.49	5666.67	5666.67	5200	5475
22.5	6013.33	6013.33	4666.67	5600
22.51	5680	5680	4786.67	5941.67
22.52	5853.33	5853.33	4400	5741.67
22.53	5920	5920	4653.33	6008.33
22.54	6106.67	6106.67	4626.67	5975
22.55	6000	6000	4880	5708.33
22.56	5773.33	5773.33	4573.33	5716.67
22.57	5866.67	5866.67	4840	6041.67
22.58	5706.67	5706.67	5106.67	5925
22.59	5573.33	5573.33	4386.67	5800
22.6	6000	6000	4760	6316.67
22.61	5680	5680	4626.67	6300
22.62	5320	5320	4586.67	5866.67
22.63	5840	5840	4493.33	6116.67
22.64	5986.67	5986.67	4880	5883.33
22.65	6200	6200	4653.33	5658.33
22.66	5493.33	5493.33	4466.67	5750
22.67	5840	5840	4840	5558.33
22.68	5653.33	5653.33	4493.33	5600
22.69	6573.33	6573.33	4880	5658.33
22.7	6200	6200	4933.33	5508.33
22.71	5920	5920	4880	5816.67
22.72	5586.67	5586.67	4400	6291.67
22.73	5666.67	5666.67	5013.33	5658.33
22.74	5613.33	5613.33	5360	5533.33
22.75	5786.67	5786.67	5226.67	5900
22.76	5826.67	5826.67	5106.67	5975
22.77	5426.67	5426.67	5413.33	5883.33
22.78	5733.33	5733.33	5146.67	5800
22.79	5893.33	5893.33	5733.33	5441.67
22.8	6253.33	6253.33	5893.33	6133.33
22.81	6146.67	6146.67	5653.33	5891.67
22.82	5720	5720	6320	5500
22.83	5546.67	5546.67	6680	5816.67
22.84	5760	5760	6386.67	6041.67
22.85	6186.67	6186.67	6346.67	5700
22.86	6066.67	6066.67	6773.33	5808.33
22.87	5880	5880	6560	5841.67
22.88	5733.33	5733.33	7600	5583.33
22.89	5773.33	5773.33	7413.33	5575
22.9	5733.33	5733.33	6733.33	5775
22.91	5746.67	5746.67	7133.33	5908.33
22.92	5813.33	5813.33	7106.67	6308.33
22.93	5826.67	5826.67	6973.33	6058.33
22.94	5640	5640	6400	5808.33
22.95	5773.33	5773.33	6160	5500
22.96	5680	5680	5933.33	5691.67
22.97	5306.67	5306.67	5666.67	5975
22.98	5893.33	5893.33	5506.67	5500
22.99	5706.67	5706.67	6346.67	5766.67
23	5720	5720	5373.33	5391.67
23.01	5533.33	5533.33	5666.67	6016.67
23.02	5760	5760	4920	5958.33
23.03	5893.33	5893.33	5133.33	6150
23.04	6146.67	6146.67	5226.67	6158.33
23.05	5720	5720	4986.67	5900
23.06	5626.67	5626.67	5213.33	6000
23.07	5466.67	5466.67	4866.67	5783.33
23.08	5666.67	5666.67	4946.67	6208.33
23.09	5960	5960	4866.67	5933.33
23.1	5893.33	5893.33	4973.33	5716.67
23.11	6253.33	6253.33	4866.67	5433.33
23.12	6080	6080	5573.33	5908.33
23.13	6160	6160	5586.67	5708.33
23.14	5813.33	5813.33	5146.67	6091.67
23.15	5533.33	5533.33	5306.67	5691.67
23.16	5640	5640	5520	5883.33
23.17	6053.33	6053.33	6026.67	5741.67
23.18	6120	6120	5266.67	6016.67
23.19	6186.67	6186.67	5813.33	5558.33
23.2	6053.33	6053.33	5440	5566.67
23.21	6346.67	6346.67	5653.33	5508.33
23.22	5906.67	5906.67	5653.33	5516.67
23.23	5946.67	5946.67	6240	5975
23.24	5880	5880	5813.33	6183.33
23.25	5773.33	5773.33	6613.33	5708.33
23.26	6173.33	6173.33	7520	5866.67
23.27	5773.33	5773.33	7706.67	6350
23.28	5760	5760	8533.33	6208.33
23.29	6146.67	6146.67	9666.67	6141.67
23.3	6213.33	6213.33	10826.7	5816.67
23.31	5973.33	5973.33	12440	6283.33
23.32	5440	5440	13946.7	6283.33
23.33	6013.33	6013.33	15320	6533.33
23.34	6066.67	6066.67	16853.3	6558.33
23.35	6000	6000	16733.3	6558.33
23.36	6253.33	6253.33	19706.7	6333.33
23.37	5680	5680	18533.3	6775
23.38	6560	6560	20546.7	6350
23.39	5813.33	5813.33	20800	6408.33
23.4	5840	5840	21160	6583.33
23.41	5466.67	5466.67	20693.3	6200
23.42	5773.33	5773.33	20213.3	6275
23.43	5493.33	5493.33	20440	6375
23.44	5653.33	5653.33	18653.3	6483.33
23.45	5946.67	5946.67	18133.3	6158.33
23.46	5800	5800	16693.3	6475
23.47	6173.33	6173.33	14960	6075
23.48	5733.33	5733.33	15666.7	6066.67
23.49	5906.67	5906.67	13200	6041.67
23.5	5466.67	5466.67	12866.7	5850
23.51	5853.33	5853.33	12266.7	5933.33
23.52	6053.33	6053.33	11226.7	6108.33
23.53	6000	6000	10026.7	5675
23.54	6160	6160	9626.67	5950
23.55	5986.67	5986.67	8213.33	5883.33
23.56	6013.33	6013.33	8053.33	5783.33
23.57	5413.33	5413.33	7373.33	5883.33
23.58	6000	6000	6960	5941.67
23.59	5973.33	5973.33	6613.33	5566.67
23.6	6173.33	6173.33	6813.33	5991.67
23.61	5946.67	5946.67	6320	5841.67
23.62	6066.67	6066.67	6186.67	6041.67
23.63	5986.67	5986.67	6200	5850
23.64	5866.67	5866.67	6186.67	5966.67
23.65	5786.67	5786.67	5813.33	6258.33
23.66	5626.67	5626.67	6106.67	5725
23.67	5613.33	5613.33	6280	5791.67
23.68	5813.33	5813.33	7640	5583.33
23.69	5946.67	5946.67	7346.67	5533.33
23.7	6146.67	6146.67	8253.33	6275
23.71	6120	6120	9066.67	5775
23.72	5586.67	5586.67	9800	5808.33
23.73	6053.33	6053.33	9626.67	6375
23.74	5826.67	5826.67	11400	6083.33
23.75	5520	5520	13333.3	6241.67
23.76	5640	5640	13720	6125
23.77	5626.67	5626.67	14653.3	6508.33
23.78	5800	5800	15586.7	6291.67
23.79	6266.67	6266.67	16626.7	6191.67
23.8	6013.33	6013.33	16640	6050
23.81	5720	5720	16413.3	6108.33
23.82	5853.33	5853.33	17653.3	6741.67
23.83	5746.67	5746.67	18053.3	6483.33
23.84	6493.33	6493.33	18000	6766.67
23.85	5906.67	5906.67	16613.3	6350
23.86	5533.33	5533.33	16746.7	6116.67
23.87	5626.67	5626.67	15986.7	5841.67
23.88	5666.67	5666.67	15426.7	5858.33
23.89	5920	5920	14800	6125
23.9	5813.33	5813.33	13053.3	6050
23.91	6000	6000	11720	6316.67
23.92	5720	5720	11586.7	5766.67
23.93	6026.67	6026.67	10226.7	5925
23.94	6266.67	6266.67	9226.67	5816.67
23.95	6000	6000	9146.67	5808.33
23.96	5760	5760	8586.67	5683.33
23.97	5746.67	5746.67	7866.67	5558.33
23.98	5973.33	5973.33	7000	5766.67
23.99	5640	5640	7186.67	5591.67
24	5773.33	5773.33	6706.67	5850
24.01	5813.33	5813.33	6386.67	5966.67
24.02	5746.67	5746.67	6186.67	6000
24.03	5693.33	5693.33	6013.33	5550
24.04	6013.33	6013.33	5680	5650
24.05	6320	6320	5693.33	5816.67
24.06	5866.67	5866.67	5773.33	5941.67
24.07	5613.33	5613.33	5573.33	5925
24.08	6160	6160	5346.67	5758.33
24.09	5386.67	5386.67	5240	6125
24.1	5653.33	5653.33	5373.33	6075
24.11	5386.67	5386.67	5520	6000
24.12	6000	6000	4813.33	5591.67
24.13	6440	6440	5306.67	5708.33
24.14	5906.67	5906.67	5560	5366.67
24.15	6253.33	6253.33	5213.33	5700
24.16	5946.67	5946.67	5373.33	5958.33
24.17	5426.67	5426.67	4986.67	5833.33
24.18	5760	5760	5160	5666.67
24.19	5813.33	5813.33	5186.67	5758.33
24.2	6226.67	6226.67	5226.67	5908.33
24.21	5666.67	5666.67	4933.33	6308.33
24.22	6053.33	6053.33	5426.67	5866.67
24.23	5733.33	5733.33	4906.67	5491.67
24.24	5813.33	5813.33	5226.67	5583.33
24.25	6106.67	6106.67	5240	5841.67
24.26	6293.33	6293.33	5093.33	6183.33
24.27	5693.33	5693.33	4973.33	5775
24.28	5866.67	5866.67	4960	5741.67
24.29	5746.67	5746.67	5360	5125
24.3	5933.33	5933.33	5800	5675
24.31	6000	6000	5986.67	5966.67
24.32	5960	5960	5560	5616.67
24.33	5733.33	5733.33	5666.67	5741.67
24.34	5213.33	5213.33	5733.33	5925
24.35	5546.67	5546.67	5813.33	5841.67
24.36	5866.67	5866.67	5840	5691.67
24.37	5986.67	5986.67	5640	5525
24.38	5906.67	5906.67	5813.33	5425
24.39	6413.33	6413.33	5746.67	6016.67
24.4	6053.33	6053.33	5840	5558.33
24.41	6160	6160	5933.33	5366.67
24.42	5920	5920	6106.67	5758.33
24.43	5906.67	5906.67	6706.67	5325
24.44	6213.33	6213.33	6760	5775
24.45	5853.33	5853.33	6613.33	5233.33
24.46	5986.67	5986.67	7306.67	5783.33
24.47	6160	6160	7226.67	5741.67
24.48	6093.33	6093.33	7786.67	5550
24.49	6026.67	6026.67	7746.67	5566.67
24.5	5586.67	5586.67	8333.33	5283.33
24.51	6026.67	6026.67	9173.33	5708.33
24.52	5813.33	5813.33	9973.33	5516.67
24.53	5760	5760	11253.3	5616.67
24.54	5640	5640	13360	5566.67
24.55	6320	6320	13613.3	5550
24.56	6266.67	6266.67	15680	5700
24.57	6200	6200	17373.3	5091.67
24.58	5853.33	5853.33	19586.7	5775
24.59	5866.67	5866.67	20080	5958.33
24.6	6120	6120	21266.7	5533.33
24.61	6160	6160	22053.3	5475
24.62	6133.33	6133.33	22280	5566.67
24.63	5693.33	5693.33	21666.7	5825
24.64	5986.67	5986.67	22093.3	5808.33
24.65	5786.67	5786.67	20946.7	5800
24.66	6053.33	6053.33	19960	5500
24.67	6093.33	6093.33	19773.3	5516.67
24.68	6826.67	6826.67	17426.7	5650
24.69	6426.67	6426.67	15413.3	5533.33
24.7	6240	6240	14080	5758.33
24.71	6360	6360	12600	6091.67
24.72	5453.33	5453.33	11226.7	6091.67
24.73	6080	6080	10400	5450
24.74	6293.33	6293.33	9253.33	5816.67
24.75	6000	6000	7613.33	5583.33
24.76	6360	6360	7506.67	5333.33
24.77	5693.33	5693.33	6973.33	5575
24.78	6133.33	6133.33	6413.33	5683.33
24.79	5973.33	5973.33	5960	5550
24.8	6320	6320	6173.33	5275
24.81	6640	6640	5973.33	5508.33
24.82	6066.67	6066.67	5720	5550
24.83	6426.67	6426.67	5506.67	5675
24.84	6653.33	6653.33	5440	5333.33
24.85	6093.33	6093.33	5400	5416.67
24.86	6080	6080	5586.67	5450
24.87	5920	5920	5026.67	5675
24.88	6560	6560	5413.33	5641.67
24.89	6186.67	6186.67	5240	5183.33
24.9	6093.33	6093.33	6173.33	5341.67
24.91	6266.67	6266.67	5640	5700
24.92	6093.33	6093.33	5346.67	5275
24.93	6133.33	6133.33	5520	5975
24.94	6106.67	6106.67	5546.67	5500
24.95	6026.67	6026.67	5746.67	5333.33
24.96	6226.67	6226.67	5613.33	5566.67
24.97	5826.67	5826.67	5093.33	5533.33
24.98	5773.33	5773.33	5493.33	5375
24.99	6080	6080	5573.33	5483.33
25	5866.67	5866.67	5253.33	5875
25.01	6413.33	6413.33	5640	5891.67
25.02	5933.33	5933.33	5386.67	5783.33
25.03	5760	5760	5760	5683.33
25.04	5253.33	5253.33	5800	5558.33
25.05	6133.33	6133.33	6013.33	5816.67
25.06	6053.33	6053.33	5906.67	5133.33
25.07	6066.67	6066.67	5640	5533.33
25.08	5680	5680	6000	5858.33
25.09	5826.67	5826.67	5800	5600
25.1	6106.67	6106.67	5640	5583.33
25.11	5986.67	5986.67	5880	5533.33
25.12	5560	5560	5640	5583.33
25.13	5933.33	5933.33	5613.33	5583.33
25.14	6266.67	6266.67	5693.33	5450
25.15	6080	6080	6533.33	5683.33
25.16	6280	6280	6760	5600
25.17	6293.33	6293.33	7000	5675
25.18	6320	6320	7440	5950
25.19	6586.67	6586.67	7933.33	5733.33
25.2	6066.67	6066.67	7786.67	5750
25.21	5546.67	5546.67	8480	5875
25.22	6066.67	6066.67	8133.33	5791.67
25.23	5773.33	5773.33	8533.33	5591.67
25.24	5573.33	5573.33	8893.33	5916.67
25.25	6506.67	6506.67	8666.67	5883.33
25.26	6013.33	6013.33	8440	5991.67
25.27	6173.33	6173.33	8506.67	5825
25.28	6333.33	6333.33	7746.67	5766.67
25.29	5746.67	5746.67	7360	6066.67
25.3	5946.67	5946.67	7373.33	5666.67
25.31	6226.67	6226.67	7013.33	5466.67
25.32	6320	6320	6520	5366.67
25.33	6133.33	6133.33	6520	5725
25.34	6066.67	6066.67	5853.33	5933.33
25.35	5840	5840	5933.33	5516.67
25.36	6240	6240	6053.33	5400
25.37	6066.67	6066.67	6240	5633.33
25.38	6320	6320	6080	5566.67
25.39	6373.33	6373.33	5800	5558.33
25.4	5933.33	5933.33	6200	5333.33
25.41	5826.67	5826.67	6226.67	5816.67
25.42	5653.33	5653.33	6453.33	5291.67
25.43	5840	5840	6653.33	5700
25.44	5866.67	5866.67	6653.33	5525
25.45	5933.33	5933.33	6613.33	5833.33
25.46	6240	6240	7280	5233.33
25.47	6160	6160	7306.67	5425
25.48	5786.67	5786.67	7746.67	5600
25.49	6000	6000	8946.67	5191.67
25.5	5773.33	5773.33	9240	5500
25.51	5680	5680	10173.3	5408.33
25.52	5386.67	5386.67	10533.3	5525
25.53	5746.67	5746.67	11506.7	5216.67
25.54	6280	6280	13546.7	5408.33
25.55	6280	6280	13986.7	5316.67
25.56	5826.67	5826.67	15626.7	5775
25.57	5986.67	5986.67	17493.3	4891.67
25.58	5866.67	5866.67	18786.7	5508.33
25.59	6426.67	6426.67	19680	5741.67
25.6	5706.67	5706.67	20920	5933.33
25.61	5733.33	5733.33	23173.3	5883.33
25.62	5826.67	5826.67	23320	5741.67
25.63	5800	5800	23306.7	5816.67
25.64	6000	6000	22453.3	5908.33
25.65	5586.67	5586.67	22213.3	5808.33
25.66	5840	5840	21253.3	6166.67
25.67	6053.33	6053.33	19640	5725
25.68	5813.33	5813.33	18613.3	5966.67
25.69	6120	6120	18333.3	5966.67
25.7	5880	5880	16786.7	5758.33
25.71	5533.33	5533.33	15146.7	5700
25.72	5973.33	5973.33	12813.3	5775
25.73	5560	5560	11226.7	5600
25.74	6360	6360	10133.3	5483.33
25.75	6453.33	6453.33	9240	5300
25.76	6120	6120	8413.33	5391.67
25.77	5946.67	5946.67	7826.67	5358.33
25.78	5800	5800	7400	5700
25.79	6280	6280	6546.67	5500
25.8	6373.33	6373.33	6680	5333.33
25.81	6026.67	6026.67	6160	5316.67
25.82	6053.33	6053.33	5773.33	5641.67
25.83	6160	6160	5746.67	5766.67
25.84	6533.33	6533.33	5440	5375
25.85	6360	6360	5520	5458.33
25.86	6133.33	6133.33	5306.67	5300
25.87	6066.67	6066.67	5653.33	5533.33
25.88	6053.33	6053.33	5746.67	4950
25.89	5706.67	5706.67	5760	5375
25.9	6280	6280	5880	5391.67
25.91	6320	6320	5506.67	5533.33
25.92	6733.33	6733.33	5546.67	4983.33
25.93	6026.67	6026.67	5346.67	5391.67
25.94	6613.33	6613.33	5560	5416.67
25.95	6066.67	6066.67	5906.67	5400
25.96	6200	6200	5746.67	5525
25.97	5866.67	5866.67	5613.33	5258.33
25.98	6226.67	6226.67	5840	5166.67
25.99	6480	6480	6280	5350
26	6186.67	6186.67	6426.67	5291.67
26.01	6133.33	6133.33	6613.33	5225
26.02	5786.67	5786.67	7520	5825
26.03	5960	5960	7373.33	5275
26.04	6480	6480	8373.33	5466.67
26.05	6066.67	6066.67	8560	5108.33
26.06	6000	6000	9893.33	5341.67
26.07	6133.33	6133.33	10026.7	5266.67
26.08	6226.67	6226.67	10533.3	5716.67
26.09	6133.33	6133.33	11360	5800
26.1	6346.67	6346.67	12253.3	5533.33
26.11	5906.67	5906.67	13480	5308.33
26.12	5893.33	5893.33	14213.3	5583.33
26.13	6080	6080	14493.3	5641.67
26.14	5840	5840	14866.7	5583.33
26.15	5760	5760	15146.7	5800
26.16	6400	6400	14120	5508.33
26.17	6200	6200	14013.3	5566.67
26.18	6653.33	6653.33	14080	5750
26.19	5973.33	5973.33	14320	5541.67
26.2	5640	5640	13480	5600
26.21	6666.67	6666.67	12106.7	5425
26.22	6200	6200	11680	5691.67
26.23	6506.67	6506.67	10986.7	5791.67
26.24	6186.67	6186.67	10506.7	5383.33
26.25	6213.33	6213.33	10066.7	5716.67
26.26	5893.33	5893.33	9733.33	5708.33
26.27	6293.33	6293.33	9013.33	5700
26.28	5946.67	5946.67	8906.67	5941.67
26.29	5746.67	5746.67	7946.67	5883.33
26.3	6066.67	6066.67	7786.67	5975
26.31	6200	6200	7386.67	6141.67
26.32	5733.33	5733.33	7040	6341.67
26.33	5946.67	5946.67	6973.33	6158.33
26.34	5773.33	5773.33	5906.67	6200
26.35	6106.67	6106.67	6706.67	6283.33
26.36	6146.67	6146.67	6533.33	6233.33
26.37	6213.33	6213.33	6400	6458.33
26.38	5706.67	5706.67	6320	6800
26.39	6200	6200	6013.33	7125
26.4	5906.67	5906.67	6213.33	6550
26.41	6213.33	6213.33	5800	6666.67
26.42	6360	6360	6066.67	6800
26.43	6400	6400	6173.33	6475
26.44	6226.67	6226.67	6360	6725
26.45	6280	6280	5826.67	6583.33
26.46	6480	6480	6386.67	5900
26.47	6213.33	6213.33	5920	6600
26.48	6213.33	6213.33	6080	6183.33
26.49	6333.33	6333.33	5840	6016.67
26.5	5813.33	5813.33	5706.67	5600
26.51	6253.33	6253.33	5760	5425
26.52	6386.67	6386.67	5480	5825
26.53	6320	6320	5826.67	5575
26.54	6293.33	6293.33	5813.33	5516.67
26.55	5680	5680	5893.33	5650
26.56	5813.33	5813.33	5826.67	5733.33
26.57	6386.67	6386.67	6000	5825
26.58	6346.67	6346.67	5840	5850
26.59	6693.33	6693.33	5480	5783.33
26.6	6240	6240	6106.67	5750
26.61	5960	5960	6173.33	5850
26.62	6093.33	6093.33	6293.33	5566.67
26.63	6373.33	6373.33	6160	5800
26.64	6280	6280	6160	5766.67
26.65	6480	6480	6133.33	5883.33
26.66	6146.67	6146.67	6880	5533.33
26.67	6226.67	6226.67	6680	5558.33
26.68	6173.33	6173.33	7800	5891.67
26.69	5920	5920	7826.67	5700
26.7	6293.33	6293.33	8666.67	6050
26.71	5866.67	5866.67	8600	5833.33
26.72	6426.67	6426.67	9186.67	6158.33
26.73	6120	6120	10173.3	5641.67
26.74	5866.67	5866.67	10960	6408.33
26.75	6240	6240	11386.7	5741.67
26.76	6146.67	6146.67	11360	5841.67
26.77	5866.67	5866.67	11840	6075
26.78	5706.67	5706.67	11333.3	6283.33
26.79	5933.33	5933.33	11533.3	6216.67
26.8	6280	6280	11360	6300
26.81	6066.67	6066.67	11693.3	6116.67
26.82	6186.67	6186.67	11453.3	6450
26.83	6346.67	6346.67	10746.7	6158.33
26.84	5773.33	5773.33	11293.3	6108.33
26.85	6426.67	6426.67	10986.7	6316.67
26.86	5986.67	5986.67	9906.67	6250
26.87	6013.33	6013.33	10333.3	6008.33
26.88	6080	6080	9946.67	6058.33
26.89	6146.67	6146.67	10320	5983.33
26.9	6133.33	6133.33	10493.3	5875
26.91	6160	6160	10200	5716.67
26.92	6000	6000	9720	5800
26.93	6666.67	6666.67	10746.7	5266.67
26.94	6600	6600	9640	5783.33
26.95	6053.33	6053.33	10586.7	5316.67
26.96	6173.33	6173.33	10520	5616.67
26.97	6106.67	6106.67	9986.67	5383.33
26.98	6226.67	6226.67	9906.67	5416.67
26.99	6000	6000	9346.67	5541.67
27	6066.67	6066.67	9493.33	5775
27.01	5973.33	5973.33	9906.67	5283.33
27.02	5933.33	5933.33	8760	5225
27.03	6426.67	6426.67	7960	5200
27.04	6026.67	6026.67	7946.67	5058.33
27.05	5933.33	5933.33	8013.33	5441.67
27.06	6946.67	6946.67	7520	4783.33
27.07	6680	6680	7426.67	5366.67
27.08	6293.33	6293.33	6906.67	5341.67
27.09	6333.33	6333.33	6720	5241.67
27.1	6266.67	6266.67	7266.67	5091.67
27.11	6493.33	6493.33	7226.67	5150
27.12	6320	6320	6973.33	5016.67
27.13	6106.67	6106.67	7253.33	5650
27.14	6213.33	6213.33	6360	5166.67
27.15	5866.67	5866.67	6573.33	5250
27.16	5946.67	5946.67	6866.67	5266.67
27.17	6173.33	6173.33	6946.67	5516.67
27.18	5960	5960	7080	5275
27.19	5920	5920	7146.67	5241.67
27.2	6306.67	6306.67	6653.33	5008.33
27.21	6213.33	6213.33	7173.33	5675
27.22	6320	6320	6680	5341.67
27.23	5880	5880	6960	5050
27.24	6200	6200	7013.33	5658.33
27.25	6800	6800	7093.33	5475
27.26	5906.67	5906.67	7026.67	4825
27.27	5586.67	5586.67	7413.33	4958.33
27.28	6626.67	6626.67	7666.67	5275
27.29	6506.67	6506.67	7440	5425
27.3	6306.67	6306.67	8493.33	5641.67
27.31	5973.33	5973.33	8906.67	5025
27.32	6560	6560	9346.67	5358.33
27.33	6133.33	6133.33	10306.7	4808.33
27.34	5840	5840	11013.3	4925
27.35	5866.67	5866.67	12893.3	5033.33
27.36	6106.67	6106.67	14720	5225
27.37	5880	5880	16013.3	5258.33
27.38	6066.67	6066.67	16613.3	5358.33
27.39	6106.67	6106.67	16640	5600
27.4	6320	6320	18800	5141.67
27.41	6053.33	6053.33	18493.3	5125
27.42	6053.33	6053.33	19120	5708.33
27.43	5933.33	5933.33	17413.3	5466.67
27.44	6026.67	6026.67	17080	5166.67
27.45	6013.33	6013.33	16800	5433.33
27.46	6000	6000	15040	5350
27.47	6440	6440	14493.3	5050
27.48	6293.33	6293.33	12466.7	5641.67
27.49	6000	6000	11866.7	5408.33
27.5	5813.33	5813.33	10733.3	5050
27.51	6066.67	6066.67	9840	4725
27.52	5533.33	5533.33	9466.67	5350
27.53	6146.67	6146.67	7933.33	5208.33
27.54	6400	6400	7520	5091.67
27.55	5973.33	5973.33	6306.67	5258.33
27.56	6133.33	6133.33	5986.67	4633.33
27.57	6000	6000	5706.67	5233.33
27.58	5520	5520	5440	5158.33
27.59	6240	6240	5413.33	5016.67
27.6	6266.67	6266.67	5346.67	4983.33
27.61	6333.33	6333.33	5360	5358.33
27.62	6360	6360	4960	4866.67
27.63	6373.33	6373.33	4933.33	5158.33
27.64	6360	6360	4906.67	5150
27.65	6133.33	6133.33	5306.67	5225
27.66	6266.67	6266.67	5133.33	4983.33
27.67	6066.67	6066.67	4826.67	5133.33
27.68	6760	6760	4506.67	5366.67
27.69	6106.67	6106.67	4693.33	5466.67
27.7	7080	7080	5266.67	5400
27.71	6826.67	6826.67	4760	5425
27.72	6960	6960	4853.33	4958.33
27.73	6173.33	6173.33	4826.67	5533.33
27.74	6720	6720	4613.33	5675
27.75	6626.67	6626.67	4666.67	5883.33
27.76	6613.33	6613.33	5000	5966.67
27.77	6453.33	6453.33	4626.67	5166.67
27.78	6106.67	6106.67	4800	5500
27.79	6133.33	6133.33	4906.67	5266.67
27.8	5920	5920	4826.67	5650
27.81	6653.33	6653.33	4680	5200
27.82	7053.33	7053.33	4413.33	5375
27.83	6586.67	6586.67	4813.33	5350
27.84	6133.33	6133.33	4386.67	5191.67
27.85	6520	6520	4493.33	5000
27.86	6573.33	6573.33	4333.33	5166.67
27.87	6600	6600	4626.67	5050
27.88	6120	6120	4226.67	5066.67
27.89	6373.33	6373.33	4506.67	5075
27.9	6400	6400	4386.67	5400
27.91	6586.67	6586.67	4573.33	5041.67
27.92	6586.67	6586.67	4506.67	5416.67
27.93	6266.67	6266.67	4400	5408.33
27.94	6200	6200	4626.67	5533.33
27.95	5693.33	5693.33	4746.67	4991.67
27.96	6080	6080	4440	5075
27.97	6346.67	6346.67	4640	5183.33
27.98	6973.33	6973.33	4400	5233.33
27.99	6400	6400	4720	4966.67
28	6266.67	6266.67	4626.67	5200
28.01	6600	6600	4600	5033.33
28.02	6026.67	6026.67	4640	5308.33
28.03	6693.33	6693.33	4866.67	4891.67
28.04	5826.67	5826.67	5000	5016.67
28.05	6200	6200	4600	4641.67
28.06	6586.67	6586.67	4693.33	5233.33
28.07	6653.33	6653.33	4933.33	4716.67
28.08	6733.33	6733.33	5346.67	5058.33
28.09	6333.33	6333.33	5280	4941.67
28.1	6026.67	6026.67	5000	4958.33
28.11	6573.33	6573.33	5146.67	4925
28.12	6240	6240	5200	5316.67
28.13	6226.67	6226.67	5666.67	5266.67
28.14	6266.67	6266.67	5813.33	5125
28.15	5906.67	5906.67	6253.33	5366.67
28.16	6186.67	6186.67	6986.67	4783.33
28.17	6360	6360	7080	5116.67
28.18	6706.67	6706.67	7320	4775
28.19	6666.67	6666.67	7906.67	5283.33
28.2	6026.67	6026.67	8653.33	4891.67
28.21	5933.33	5933.33	8453.33	4975
28.22	5986.67	5986.67	8826.67	5333.33
28.23	6693.33	6693.33	9720	5466.67
28.24	6213.33	6213.33	9306.67	5300
28.25	6120	6120	9213.33	5441.67
28.26	6106.67	6106.67	9333.33	5200
28.27	6453.33	6453.33	8480	4550
28.28	6800	6800	8680	5041.67
28.29	6813.33	6813.33	8400	4850
28.3	5946.67	5946.67	7906.67	4983.33
28.31	6173.33	6173.33	7533.33	5183.33
28.32	6493.33	6493.33	6960	5200
28.33	6106.67	6106.67	6506.67	4708.33
28.34	6106.67	6106.67	6813.33	4966.67
28.35	6226.67	6226.67	6280	5425
28.36	5906.67	5906.67	5826.67	4841.67
28.37	6186.67	6186.67	6080	4733.33
28.38	5800	5800	5480	5091.67
28.39	6373.33	6373.33	5146.67	5108.33
28.4	6160	6160	5106.67	5191.67
28.41	6320	6320	5226.67	5425
28.42	6346.67	6346.67	5066.67	5075
28.43	6546.67	6546.67	5133.33	4883.33
28.44	6160	6160	5280	4633.33
28.45	6026.67	6026.67	5493.33	5041.67
28.46	5893.33	5893.33	5426.67	4941.67
28.47	6360	6360	5240	4775
28.48	6680	6680	5400	5008.33
28.49	6186.67	6186.67	5800	4991.67
28.5	6680	6680	5720	4941.67
28.51	6400	6400	5906.67	5033.33
28.52	6546.67	6546.67	5946.67	4758.33
28.53	6560	6560	6253.33	4883.33
28.54	5813.33	5813.33	6453.33	4866.67
28.55	6400	6400	6813.33	4758.33
28.56	6573.33	6573.33	6266.67	4791.67
28.57	6746.67	6746.67	6373.33	4975
28.58	6533.33	6533.33	6706.67	4925
28.59	6600	6600	6640	4900
28.6	5893.33	5893.33	6626.67	5033.33
28.61	6480	6480	6240	4808.33
28.62	6373.33	6373.33	6600	4850
28.63	6306.67	6306.67	6560	4750
28.64	6120	6120	6613.33	4800
28.65	6200	6200	6400	4633.33
28.66	6053.33	6053.33	5920	4941.67
28.67	6253.33	6253.33	5826.67	4875
28.68	5946.67	5946.67	6173.33	4908.33
28.69	5866.67	5866.67	5360	4875
28.7	6120	6120	5840	5350
28.71	6400	6400	5466.67	4758.33
28.72	5933.33	5933.33	5306.67	4825
28.73	6720	6720	5680	4800
28.74	6533.33	6533.33	5146.67	4866.67
28.75	6440	6440	5093.33	4691.67
28.76	6413.33	6413.33	4920	4550
28.77	5826.67	5826.67	4973.33	4625
28.78	6293.33	6293.33	5400	5058.33
28.79	5813.33	5813.33	4960	5191.67
28.8	5960	5960	5613.33	5100
28.81	6706.67	6706.67	4640	4883.33
28.82	6080	6080	5586.67	4691.67
28.83	5986.67	5986.67	5680	4550
28.84	6693.33	6693.33	5160	5108.33
28.85	6333.33	6333.33	5346.67	4758.33
28.86	5813.33	5813.33	6293.33	4616.67
28.87	6013.33	6013.33	6426.67	4475
28.88	6266.67	6266.67	6826.67	4350
28.89	6733.33	6733.33	6920	4766.67
28.9	6186.67	6186.67	7413.33	5033.33
28.91	6613.33	6613.33	7493.33	4708.33
28.92	6253.33	6253.33	7840	4758.33
28.93	6520	6520	8946.67	4975
28.94	6106.67	6106.67	9440	4858.33
28.95	6626.67	6626.67	9520	4958.33
28.96	6213.33	6213.33	10640	4933.33
28.97	6146.67	6146.67	10573.3	4891.67
28.98	6253.33	6253.33	10960	4983.33
28.99	6013.33	6013.33	12120	4975
29	6680	6680	11746.7	5591.67
29.01	6760	6760	12800	4875
29.02	6480	6480	12653.3	4891.67
29.03	5880	5880	12000	5241.67
29.04	6520	6520	11226.7	5183.33
29.05	6080	6080	11080	4875
29.06	6160	6160	10693.3	4800
29.07	6546.67	6546.67	10160	4816.67
29.08	6666.67	6666.67	8920	4633.33
29.09	5933.33	5933.33	8653.33	4600
29.1	6493.33	6493.33	8480	4758.33
29.11	6480	6480	8373.33	4400
29.12	6413.33	6413.33	7986.67	4916.67
29.13	6306.67	6306.67	7106.67	5075
29.14	6253.33	6253.33	7586.67	4866.67
29.15	6533.33	6533.33	6400	4758.33
29.16	6600	6600	7013.33	4558.33
29.17	6826.67	6826.67	7226.67	4600
29.18	6360	6360	7146.67	4358.33
29.19	6453.33	6453.33	7040	4583.33
29.2	6200	6200	7813.33	4625
29.21	6186.67	6186.67	7853.33	4933.33
29.22	6066.67	6066.67	7586.67	4666.67
29.23	6933.33	6933.33	7506.67	4550
29.24	6120	6120	7840	4950
29.25	6346.67	6346.67	8053.33	5000
29.26	6626.67	6626.67	8346.67	4950
29.27	6253.33	6253.33	7840	4958.33
29.28	6000	6000	8800	5191.67
29.29	5826.67	5826.67	8773.33	4633.33
29.3	6173.33	6173.33	8466.67	4858.33
29.31	5880	5880	7880	4900
29.32	6386.67	6386.67	8733.33	4750
29.33	6733.33	6733.33	8346.67	4791.67
29.34	6266.67	6266.67	9146.67	4966.67
29.35	6520	6520	8946.67	4891.67
29.36	6386.67	6386.67	8320	4650
29.37	6266.67	6266.67	7920	4491.67
29.38	6426.67	6426.67	8133.33	4608.33
29.39	6360	6360	7720	5316.67
29.4	6560	6560	7146.67	5233.33
29.41	6453.33	6453.33	7120	4233.33
29.42	6200	6200	6973.33	4516.67
29.43	6160	6160	6280	4566.67
29.44	6826.67	6826.67	5880	4516.67
29.45	6080	6080	6266.67	4700
29.46	6760	6760	5746.67	4825
29.47	5973.33	5973.33	5253.33	4516.67
29.48	6146.67	6146.67	5373.33	4483.33
29.49	6626.67	6626.67	5413.33	4650
29.5	6160	6160	5066.67	5075
29.51	6133.33	6133.33	5400	4600
29.52	6546.67	6546.67	4920	4650
29.53	6506.67	6506.67	4680	4716.67
29.54	6653.33	6653.33	4600	4641.67
29.55	6293.33	6293.33	4866.67	4483.33
29.56	6973.33	6973.33	4866.67	4550
29.57	6800	6800	4293.33	4716.67
29.58	6733.33	6733.33	4533.33	4583.33
29.59	6573.33	6573.33	4013.33	4558.33
29.6	6373.33	6373.33	4160	4550
29.61	6880	6880	4706.67	4716.67
29.62	6480	6480	4240	4800
29.63	6600	6600	4106.67	4566.67
29.64	6013.33	6013.33	4200	4441.67
29.65	6680	6680	4266.67	4091.67
29.66	6293.33	6293.33	4280	4800
29.67	6333.33	6333.33	4133.33	4775
29.68	7000	7000	4373.33	4391.67
29.69	6653.33	6653.33	4346.67	4541.67
29.7	6426.67	6426.67	4133.33	4691.67
29.71	6226.67	6226.67	4360	4483.33
29.72	5746.67	5746.67	4400	4933.33
29.73	6133.33	6133.33	4120	4575
29.74	6720	6720	4066.67	4600
29.75	6093.33	6093.33	3826.67	4791.67
29.76	6066.67	6066.67	4040	4533.33
29.77	6146.67	6146.67	3653.33	4408.33
29.78	7000	7000	4026.67	4891.67
29.79	6573.33	6573.33	4186.67	4850
29.8	5933.33	5933.33	4106.67	4791.67
29.81	6293.33	6293.33	3826.67	4450
29.82	6160	6160	4440	4791.67
29.83	6053.33	6053.33	4360	4758.33
29.84	6346.67	6346.67	4040	4400
29.85	5946.67	5946.67	4360	4525
29.86	6186.67	6186.67	3653.33	4466.67
29.87	6480	6480	4133.33	4375
29.88	6613.33	6613.33	4346.67	4416.67
29.89	6053.33	6053.33	4466.67	4758.33
29.9	6000	6000	4640	5075
29.91	6413.33	6413.33	4586.67	4775
29.92	6240	6240	4546.67	4566.67
29.93	7040	7040	4560	4766.67
29.94	7280	7280	5186.67	4766.67
29.95	6600	6600	4533.33	4441.67
29.96	6293.33	6293.33	4813.33	4725
29.97	6546.67	6546.67	4573.33	4700
29.98	6506.67	6506.67	5120	4675
29.99	6493.33	6493.33	4960	4466.67
30	6480	6480	4573.33	4558.33
30.01	6506.67	6506.67	4973.33	4516.67
30.02	7066.67	7066.67	5000	4650
30.03	6533.33	6533.33	4946.67	4633.33
30.04	6640	6640	4853.33	4933.33
30.05	6360	6360	4586.67	4400
30.06	6400	6400	4373.33	4500
30.07	6520	6520	4400	4916.67
30.08	6240	6240	4266.67	4425
30.09	6373.33	6373.33	4693.33	4558.33
30.1	6186.67	6186.67	4720	4900
30.11	6600	6600	4266.67	4783.33
30.12	6560	6560	4346.67	4775
30.13	6413.33	6413.33	4186.67	4725
30.14	6066.67	6066.67	4226.67	4533.33
30.15	6600	6600	3693.33	4583.33
30.16	6586.67	6586.67	4426.67	4750
30.17	6653.33	6653.33	4426.67	4300
30.18	6440	6440	4213.33	4591.67
30.19	6640	6640	3906.67	4333.33
30.2	6546.67	6546.67	4160	4608.33
30.21	7040	7040	4440	4408.33
30.22	6013.33	6013.33	4266.67	4325
30.23	6360	6360	4640	4483.33
30.24	6173.33	6173.33	4293.33	4900
30.25	6213.33	6213.33	3960	4825
30.26	6493.33	6493.33	4293.33	4783.33
30.27	5866.67	5866.67	4426.67	4783.33
30.28	6240	6240	4573.33	4666.67
30.29	6373.33	6373.33	4546.67	4600
30.3	6613.33	6613.33	4106.67	4550
30.31	6680	6680	4400	4716.67
30.32	6293.33	6293.33	4466.67	4658.33
30.33	6946.67	6946.67	4466.67	4483.33
30.34	6680	6680	4000	4800
30.35	6693.33	6693.33	3920	4650
30.36	6480	6480	4293.33	4400
30.37	6480	6480	4653.33	4483.33
30.38	6386.67	6386.67	4213.33	4316.67
30.39	6546.67	6546.67	4333.33	4558.33
30.4	6573.33	6573.33	4346.67	4408.33
30.41	6106.67	6106.67	4400	4475
30.42	6226.67	6226.67	4133.33	4475
30.43	6200	6200	4466.67	4441.67
30.44	6520	6520	4480	4225
30.45	6280	6280	4386.67	4358.33
30.46	5866.67	5866.67	4400	4508.33
30.47	6133.33	6133.33	4666.67	4375
30.48	6360	6360	4746.67	4675
30.49	6746.67	6746.67	4413.33	4816.67
30.5	6360	6360	4706.67	4708.33
30.51	6533.33	6533.33	4773.33	4416.67
30.52	6360	6360	4186.67	4866.67
30.53	5933.33	5933.33	4546.67	4466.67
30.54	6440	6440	4666.67	4816.67
30.55	6026.67	6026.67	4680	4450
30.56	6213.33	6213.33	4946.67	4766.67
30.57	6533.33	6533.33	4920	4266.67
30.58	7093.33	7093.33	4360	4541.67
30.59	6573.33	6573.33	4253.33	4066.67
30.6	6560	6560	4626.67	4258.33
30.61	6573.33	6573.33	4480	4416.67
30.62	6506.67	6506.67	4560	4458.33
30.63	6560	6560	4466.67	4391.67
30.64	6666.67	6666.67	4253.33	4591.67
30.65	6653.33	6653.33	4360	4708.33
30.66	6506.67	6506.67	4413.33	4608.33
30.67	6826.67	6826.67	4253.33	4716.67
30.68	6453.33	6453.33	4160	4600
30.69	6373.33	6373.33	4120	4591.67
30.7	6520	6520	4160	4550
30.71	6013.33	6013.33	3986.67	4558.33
30.72	6693.33	6693.33	4186.67	4358.33
30.73	6293.33	6293.33	4266.67	4675
30.74	6093.33	6093.33	4266.67	4325
30.75	6426.67	6426.67	3946.67	4491.67
30.76	7000	7000	3933.33	4366.67
30.77	6573.33	6573.33	3866.67	4700
30.78	5960	5960	4200	4241.67
30.79	6440	6440	3840	4675
30.8	6666.67	6666.67	4720	4600
30.81	6640	6640	3840	4691.67
30.82	6680	6680	3800	4575
30.83	6440	6440	4160	4550
30.84	6506.67	6506.67	3906.67	4708.33
30.85	6200	6200	3920	4758.33
30.86	6013.33	6013.33	4160	4783.33
30.87	6186.67	6186.67	4146.67	4691.67
30.88	6746.67	6746.67	4026.67	4575
30.89	6546.67	6546.67	3866.67	4658.33
30.9	6240	6240	4280	4425
30.91	6226.67	6226.67	4373.33	4708.33
30.92	6653.33	6653.33	4226.67	4491.67
30.93	6933.33	6933.33	4413.33	4516.67
30.94	6786.67	6786.67	3786.67	4441.67
30.95	6653.33	6653.33	4120	4791.67
30.96	6026.67	6026.67	4173.33	5083.33
30.97	6306.67	6306.67	4560	4666.67
30.98	6746.67	6746.67	4013.33	4991.67
30.99	6546.67	6546.67	4413.33	4791.67
31	6306.67	6306.67	4413.33	4908.33
31.01	6266.67	6266.67	3840	4891.67
31.02	6306.67	6306.67	4320	4900
31.03	6626.67	6626.67	4120	4641.67
31.04	6266.67	6266.67	4346.67	4833.33
31.05	6453.33	6453.33	4653.33	4558.33
31.06	6533.33	6533.33	4173.33	4533.33
31.07	6933.33	6933.33	4266.67	4758.33
31.08	6706.67	6706.67	3813.33	4691.67
31.09	6533.33	6533.33	4200	4866.67
31.1	6413.33	6413.33	4493.33	4300
31.11	6680	6680	4346.67	4258.33
31.12	6080	6080	4146.67	4291.67
31.13	6386.67	6386.67	3826.67	4275
31.14	6653.33	6653.33	3786.67	4500
31.15	6360	6360	3986.67	4333.33
31.16	6546.67	6546.67	4146.67	4325
31.17	6853.33	6853.33	3626.67	4775
31.18	6613.33	6613.33	4000	4208.33
31.19	6626.67	6626.67	3720	4608.33
31.2	6533.33	6533.33	3746.67	4483.33
31.21	6400	6400	4106.67	4425
31.22	6413.33	6413.33	3706.67	4216.67
31.23	6493.33	6493.33	3746.67	4616.67
31.24	6253.33	6253.33	3640	4358.33
31.25	6346.67	6346.67	3546.67	4550
31.26	5840	5840	3546.67	4591.67
31.27	6120	6120	3853.33	4558.33
31.28	6426.67	6426.67	3693.33	4700
31.29	6480	6480	3626.67	4833.33
31.3	6666.67	6666.67	3720	4866.67
31.31	6453.33	6453.33	3986.67	4250
31.32	6866.67	6866.67	3373.33	4283.33
31.33	6306.67	6306.67	3973.33	4500
31.34	6640	6640	3800	4591.67
31.35	6413.33	6413.33	3720	4391.67
31.36	6546.67	6546.67	3653.33	4275
[truncated: 864 more rows]

## Sheet: Fig.4c
PpIX
	1. PBS	2. FeC FANDs	3. ALA	4. ALA + HO-1 inhibitor	5. AFeC FANDs	6. AFeC FANDs + HO-1 inhibitor
MFI (a.u.)	130.975	252.088	203.567	216.293	491.387	1448.78
	119.129	105.86	295.296	345.08	515.836	1654
	127.444	119.374	311.274	397.72	460.744	1479.57
CO
	1. PBS	2. FeC FANDs	3. ALA	4. ALA + HO-1 inhibitor	5. AFeC FANDs	6. AFeC FANDs + HO-1 inhibitor
MFI (a.u.)	12.6681	18.8402	22.37	21.5824	38.8389	30.7578
	15.819	20.7383	30.3018	27.8299	45.3884	29.4943
	9.87293	11.8762	25.3225	18.3874	54.2549	13.4657
Fe2+
	1. PBS	2. FeC FANDs	3. ALA	4. ALA + HO-1 inhibitor	5. AFeC FANDs	6. AFeC FANDs + HO-1 inhibitor
MFI (a.u.)	34.2471	54.3601	60.5181	43.0313	120.508	58.6724
	13.6378	47.8657	43.7954	29.2971	74.9936	36.8202
	29.668	58.8841	75.1854	47.1647	111.603	54.3696
BV
	1. PBS	2. FeC FANDs	3. ALA	4. ALA + HO-1 inhibitor	5. AFeC FANDs	6. AFeC FANDs + HO-1 inhibitor
MFI (a.u.)	112.972	252.788	125.211	108.149	476.894	140.748
	109.542	101.567	116.597	110.391	539.69	154.315
	108.14	113.812	128.118	105.803	424.698	139.511

## Sheet: Fig.4d
BR
	1. PBS	2. FeC FANDs	3. ALA	4. ALA + HO-1 inhibitor	5. AFeC FANDs	6. AFeC FANDs + HO-1 inhibitor
Concentration (μg/mL)	17.0818	14.8033	24.6011	13.0061	26.4526	18.117
	14.1782	15.6389	24.1707	14.2899	26.4526	19.6339
	16.737	15.7004	24.8923	15.456	26.0408	18.2955

[truncated: 17 more sheets: Fig.4e, Fig.5e, Fig.5h, Fig.5k, Fig.6d, Fig.6e, Fig.6f, Fig.6h, Fig.7b, Fig.7c, Supplementary Fig.1, Supplementary Fig.2, Supplementary Fig.6, Supplementary Fig.7, Supplementary Fig.9, Supplementary Fig.11, Supplementary Fig.12]
